# Supplementary material for: Compensatory ion transport buffers daily protein rhythms to regulate osmotic balance and cellular physiology
Source: Nat Commun. 2021 Oct 15;12:6035. doi: 10.1038/s41467-021-25942-4 (PMC8520019; doi:10.1038/s41467-021-25942-4)
Supplement: Supplementary file 7 — Source data [file 41467_2021_25942_MOESM7_ESM.zip]

Archive with 4 entries (4 files):
- Uncropped blots.pdf
- __MACOSX/._Uncropped blots.pdf
- __MACOSX/._Surce data.xlsx
- Source data.xlsx
