# Supplementary material for: Compensatory ion transport buffers daily protein rhythms to regulate osmotic balance and cellular physiology
Source: Nat Commun. 2021 Oct 15;12:6035. doi: 10.1038/s41467-021-25942-4 (PMC8520019; doi:10.1038/s41467-021-25942-4)
Supplement: Supplementary file 7 — Source data [file 41467_2021_25942_MOESM7_ESM.zip › Source data.xlsx]

## Sheet: Fig.1a
Blot quantification								PER2::LUC Bioluminescence
Time (h)	P-S6K/S6K						Time	WT
24	0.00961827	0.138202	0.133122				0.5	3632.77	3801.71	3806.58
27	0.0116476	0.229663	0.0678745				1	3452.56	3557.7	3594.19
30	0.0686452	1.0276	1.29042				1.5	3409.49	3462.14	3523.01
33	0.0813366	0.769357	1.81843				2	3220.35	3214.7	3295.99
36	0.0849041	0.3258	1.17389				2.5	2796.91	2780.25	2844.44
39	0.1602	0.268142	1.08492				3	2365.76	2348.38	2381.75
42	0.0786135	0.0226472	0.495233				3.5	2042.26	2016.14	2047.35
45	0.107686	0.139935	0.790402				4	1807.26	1784.23	1817.06
48	0.0406106	0.0224279	0.282844				4.5	1631.93	1626.97	1630.38
51	0.0518424	0.0489449	0.258836				5	1476.55	1493.12	1486.3
54	0.054054	0.289004	0.631881				5.5	1331.48	1356.01	1353.29
57	0.198089	0.444701	1.05784				6	1204.93	1243.34	1224.41
60	0.265675	0.553555	1.3513				6.5	1096.91	1135.64	1116.97
63	0.0962808	0.283054	1.35053				7	1009.91	1040.49	1027.81
66	0.055575	0.189755	0.448601				7.5	927.017	974.62	948.199
69	0.126364	0.220453	0.38692				8	869.066	914.947	889.547
72	0.186778	0.161995	0.294032				8.5	829.796	863.641	843.762
75	0.13373	0.0678291	0.127907				9	782.593	820.919	801.118
78	0.251986	0.392402	0.218244				9.5	747.294	787.045	764.191
81	0.197671	0.251426	0.389017				10	714.877	752.399	735.566
84	0.209366	0.405576	0.324166				10.5	693.659	729.337	711.489
87	0.0629403	0.41555	0.16486				11	678.64	720.161	693.726
90	0.0253179	0.0248279	0.035505				11.5	665.16	704.708	674.817
93	0.00941386	0.0214518	0.00777381				12	658.67	688.505	665.826
							12.5	639.613	679.096	659.035
							13	634.143	684.834	652.286
							13.5	632.402	682.653	654.739
							14	640.666	676.092	656.771
							14.5	639.117	678.273	656.763
							15	644.426	694.284	662.126
							15.5	662.453	716.876	682.631
							16	681.347	740.399	702.926
							16.5	711.398	773.682	734.658
							17	749.891	811.106	781.632
							17.5	794.587	855.37	819.855
							18	832.488	889.663	857.92
							18.5	897.477	950.761	925.441
							19	961.652	1020.36	998.482
							19.5	1031.75	1083.53	1067.59
							20	1113.57	1156.17	1139.36
							20.5	1192.33	1244.31	1232.8
							21	1272.7	1326.95	1319.19
							21.5	1354.37	1397.11	1393.1
							22	1437.02	1476.36	1464.71
							22.5	1510.99	1553.08	1524.98
							23	1585.48	1615.68	1598.88
							23.5	1641.63	1676.09	1671.36
							24	1686.45	1716.7	1708.81
							24.5	1730.75	1739.96	1740.74
							25	1735.46	1757.56	1754.33
							25.5	1729.78	1753.32	1753.84
							26	1709.55	1727.06	1748.26
							26.5	1676.86	1700.05	1718.15
							27	1638.12	1660.5	1662.9
							27.5	1581.27	1604.33	1608.86
							28	1516.98	1533.81	1537.12
							28.5	1441.07	1461.92	1466.55
							29	1370.99	1382.41	1391.3
							29.5	1287.24	1315.66	1304.75
							30	1214.4	1241.66	1223.78
							30.5	1145.97	1164.43	1155.24
							31	1065.34	1094.8	1087.43
							31.5	1009.36	1022.16	1023.94
							32	943.341	955.636	946.106
							32.5	879.233	897.299	883.359
							33	831.386	842.972	835.007
							33.5	782.251	788.838	787.264
							34	732.644	744.326	747.553
							34.5	694.586	713.795	706.78
							35	666.002	686.048	671.257
							35.5	631.303	656.58	634.365
							36	605.794	637.565	616.388
							36.5	578.431	613.309	606.942
							37	567.724	597.979	589.352
							37.5	564.424	594.466	579.04
							38	552.368	584.748	568.741
							38.5	552.389	579.23	559.538
							39	550.74	578.812	554.912
							39.5	552.408	585.359	564.785
							40	558.429	592.371	569.128
							40.5	567.645	605.623	582.636
							41	575.551	620.498	593.559
							41.5	588.357	626.359	605.51
							42	613.376	640.09	620.773
							42.5	638.64	665.609	640.273
							43	653.065	684.83	659.611
							43.5	682.38	713.575	689.638
							44	707.083	740.199	714.594
							44.5	723.541	757.945	740.75
							45	748.841	784.324	763.897
							45.5	782.785	810.925	786.608
							46	799.935	827.751	804.336
							46.5	818.43	847.152	825.821
							47	842.385	868.517	844.501
							47.5	856.013	878.573	871.242
							48	866.061	891.468	885.216
							48.5	877.897	897.598	885.628
							49	883.366	910.901	888.871
							49.5	893.579	910.778	904.711
							50	896.512	910.842	904.341
							50.5	892.032	905.318	900.134
							51	881.28	891.126	880.382
							51.5	871.022	882.356	869.489
							52	845.415	866.278	851.098
							52.5	829.157	849.456	833.768
							53	813.164	830.378	820.625
							53.5	787.892	806.763	803.161
							54	762.041	779.451	779.645
							54.5	732.054	745.176	744.569
							55	714.151	725.986	717.352
							55.5	688.74	702.342	694.231
							56	659.301	678.857	669.612
							56.5	632.682	658.123	644.857
							57	612.494	634.156	625.031
							57.5	594.687	604.593	608.64
							58	583.904	592.182	588.56
							58.5	563.636	574.05	563.912
							59	538.773	555.429	543.747
							59.5	519.822	543.521	523.171
							60	507.796	526.434	513.888
							60.5	499.823	508.974	505.755
							61	485.023	505.826	493.458
							61.5	482.35	500.438	484.669
							62	479.103	492.157	480.386
							62.5	479.693	495.835	483.648
							63	470.743	497.601	478.203
							63.5	466.826	493.312	471.893
							64	472.296	493.796	479.146
							64.5	474.227	497.541	487.109
							65	477.237	498.3	484.787
							65.5	490.544	505.451	486.856
							66	499.492	513.159	492.307
							66.5	502.327	520.08	503.682
							67	509.333	518.435	506.508
							67.5	518.442	526.326	511.525
							68	521.126	531.826	524.067
							68.5	520.644	533.464	531.138
							69	529.165	543.294	533.1
							69.5	540.122	555.334	546.509
							70	545.663	553.781	547.491
							70.5	548.516	556.537	549.514
							71	562.193	563.879	558.936
							71.5	567.052	566.218	565.506
							72	573.498	575.913	575.989
							72.5	572.503	576.495	572.513
							73	565.889	572.361	568.858
							73.5	561.684	576.168	579.501
							74	570.418	578.225	580.008
							74.5	570.789	570.881	576.172
							75	558.62	562.548	572.592
							75.5	554.955	560.384	561.741
							76	546.124	552.828	559.588
							76.5	542.97	540.807	557.481
							77	536.928	536.965	551.12
							77.5	525.609	535.571	544.192
							78	515.823	529.787	535.29
							78.5	504.34	520.883	519.815
							79	500.171	516.638	514.509
							79.5	492.78	504.931	500.634
							80	488.385	492.697	495.358
							80.5	478.148	488.104	488.734
							81	469.8	482.544	479.722
							81.5	465.845	475.758	472.553
							82	454.607	473.936	466.046
							82.5	457.559	466.054	467.735
							83	457.64	458.522	460.837
							83.5	447.157	453.207	452.521
							84	435.305	443.61	448.464
							84.5	434.565	441.81	446.154
							85	431.089	450.17	442.084
							85.5	429.974	445.057	440.594
							86	429.582	442.96	440.474
							86.5	430.746	445.787	439.558
							87	428.144	439.51	440.34
							87.5	432.782	438.449	437.127
							88	433.17	444.542	440.721
							88.5	430.74	451.407	449.113
							89	435.305	454.831	458.557
							89.5	445.356	455.348	458.485
							90	451.957	454.18	456.478
							90.5	448.289	450.414	458.615
							91	443.154	458.93	459.953
							91.5	448.815	458.606	461.104
							92	453.302	462.365	469.217
							92.5	459.085	460.623	473.057
							93	464.006	460.769	480.366
							93.5	463.077	467.694	476.532
							94	454.265	465.39	474.609
							94.5	457.959	460.353	470.488
							95	463.324	467.384	473.27
							95.5	466.026	469.166	480.324
							96	471.434	466.686	476.215
							96.5	473.586	463.564	476.4
							97	478.155	462.851	480.576
							97.5	469.317	462.397	478.648
							98	463.457	461.851	476.281
							98.5	468.066	462.77	477.749
							99	466.005	463.667	486.841
							99.5	468.463	471.686	487.531
							100	467.249	463.817	481.56
							100.5	460.09	455.12	484.412
							101	461.015	453.587	484.151
							101.5	457.26	452.155	474.429
							102	452.625	451.477	472.635
							102.5	459.327	447.328	475.441
							103	455.709	451.475	467.246
							103.5	448.939	446.465	458.003
							104	439.792	437.489	449.375
							104.5	428.247	426.01	445.363
							105	428.451	427.746	439.879
							105.5	423.538	429.228	443.804
							106	426.859	428.411	443.771
							106.5	429.383	429.672	440.842
							107	429.429	435.963	442.355
							107.5	436.201	441.928	449.53
							108	440.485	442.114	457.811
							108.5	438.228	439.119	454.128
							109	440.253	443.874	455.384
							109.5	449.151	443.533	450.916
							110	448.57	439.56	448.447
							110.5	439.502	439.039	449.249
							111	435.669	444.743	452.375
							111.5	438.259	441.917	452.633
							112	443.133	451.354	457.631
							112.5	439.399	450.354	450.541
							113	446.413	444.003	453.801
							113.5	453.987	452.668	464.102
							114	448.505	461.218	465.35
							114.5	450.788	461.849	460.298
							115	470.176	470.931	474.388
							115.5	473.486	465.471	472.022
							116	450.934	449.245	457.66
							116.5	450.995	457.528	464.303
							117	453.31	458.621	468.223
							117.5	450.846	451.005	461.653
							118	446.311	454.667	453.02
							118.5	442.825	453.266	458.313
							119	437.872	451.723	455.981
							119.5	437.051	449.985	452.688
							120	438.882	450.573	451.728
							120.5	439.825	445.089	455.12
							121	437.623	445.85	453.919
							121.5	433.075	444.686	448.214
							122	426.43	433.049	439.932
							122.5	421.122	432.009	435.431
							123	420.644	430.582	436.463
							123.5	422.53	425.838	438.837
							124	425.121	423.692	434.08
							124.5	421.828	418.801	430.339
							125	418.057	430.163	435.086
							125.5	417.37	427.227	434.573
							126	415.538	427.824	426.773
							126.5	411.19	422.274	425.537
							127	409.519	418.356	422.01
							127.5	407.844	416.106	425.525
							128	409.155	416.979	424.67
							128.5	406.776	419.935	424.901
							129	406.094	412.46	423.874
							129.5	406.737	419.527	424.106
							130	406.669	424.285	424.875
							130.5	409.115	422.662	422.071
							131	409.568	424.285	420.864
							131.5	405.304	418.792	419.621
							132	410.978	421.62	423.614
							132.5	410.541	417.534	420.04
							133	408.731	419.986	424.62
							133.5	410.974	424.061	426.688
							134	411.702	423.256	422.031
							134.5	411.007	425.996	421.121
							135	410.711	427.931	421.88
							135.5	410.851	429.712	425.478
							136	411.546	431.05	427.459
							136.5	410.032	427.787	422.461
							137	413.324	427.792	424.505
							137.5	412.32	428.035	431.129
							138	415.493	429.237	433.671
							138.5	417.003	426.666	431.577
							139	411.278	422.952	423.901
							139.5	404.439	426.622	421.968
							140	415.211	427.275	429.388
							140.5	416.019	425.434	426.687
							141	413.466	426.852	428.451
							141.5	412.498	425.039	423.341
							142	409.407	427.924	424.1
							142.5	410.106	426.546	430.018
							143	409.708	427.831	429.162
							143.5	410.721	423.224	429.248
							144	410.717	422.256	425.533
							144.5	407.281	420.18	428.908
							145	409.764	421.641	424.64
							145.5	407.326	420.874	428.075
							146	401.735	412.287	418.576
							146.5	402.209	413.471	413.727
							147	405.727	415.857	423.79
							147.5	398.117	409.909	419.512
							148	393.213	402.448	414.968
							148.5	397.974	405.734	420.536
							149	396.277	408.885	420.922
							149.5	386.164	399.678	412.99

## Sheet: Fig.1b
	Soluble protein quantification						total protein quantification					PER2::LUC Bioluminescence
time (h)	control					time (h)	control				Time (h)	Replicates
24	0.297824	0.32376	0.322537			24	1.61723	1.55642	1.57241		1.5	15495.4	16161.5	15412
28	0.322067	0.318305	0.329826			28	1.74948	1.7946	1.57114		2	17085.9	18026.4	17321.1
32	0.337116	0.341842	0.355903			32	1.56568	1.56679	1.62587		2.5	18302.5	19569.9	19173.4
36	0.320209	0.312802	0.321738			36	1.65094	1.6669	1.68436		3	17493.1	18849.7	18501.2
40	0.333236	0.318845	0.324653			40	1.55527	1.57625	1.62124		3.5	16250	17614.2	17068
44	0.303209	0.300575	0.312144			44	1.72807	1.5985	1.67224		4	15446.3	16906.2	16169.8
48	0.300787	0.309628	0.31513			48	1.62577	1.63954	1.76812		4.5	14912.5	16311	15639
52	0.300951	0.286937	0.277273			52	1.52666	1.51987	1.53216		5	14098.1	15314.3	14852.9
56	0.317881	0.313061	0.307347			56	1.66034	1.67459	1.61151		5.5	12830.1	13811.8	13461.2
60	0.317435	0.320679	0.323854			60	1.62679	1.63656	1.61171		6	11475.1	12251.6	12024.5
64	0.317576	0.320562	0.326746			64	1.53981	1.5795	1.61965		6.5	10319.2	10971.2	10791.6
68	0.304714	0.296648	0.294367			68	1.67768	1.7078	1.65289		7	9401.17	9885.46	9737.42
72	0.301751	0.29552	0.304972			72	1.78981	1.6726	1.81542		7.5	8539.98	8939.17	8803.21
76	0.296507	0.318046	0.309957			76	1.5825	1.60102	1.6819		8	7733.51	8113.11	7986.98
80	0.31332	0.313531	0.324888			80	1.67782	1.69636	1.72387		8.5	7117.84	7441.73	7308.81
84	0.302268	0.321549	0.322137			84	1.59641	1.55819	1.63096		9	6639.57	6942.84	6787.83
88	0.319645	0.321009	0.326981			88	1.71265	1.68376	1.70989		9.5	6238.21	6518.17	6377.23
92	0.324677	0.320679	0.311697			92	1.75224	1.72646	1.63561		10	5889.33	6135.17	5973.59
											10.5	5551.26	5789.46	5624.1
											11	5226.69	5506.72	5327.68
											11.5	4957.22	5239.11	5066.93
											12	4735.55	4992.44	4828.56
											12.5	4549.59	4793.29	4612.32
											13	4384.06	4624.52	4430.41
											13.5	4259.68	4482.4	4287.57
											14	4170.07	4379.49	4180.47
											14.5	4133.8	4315.73	4119.54
											15	4129.69	4314.31	4104.64
											15.5	4157.5	4329.75	4101.94
											16	4219.33	4389.41	4143.64
											16.5	4280.3	4478.94	4231.08
											17	4389.38	4592.8	4358.03
											17.5	4543.74	4779.88	4512.59
											18	4704.81	4958.59	4690.32
											18.5	4912.22	5155.5	4885.3
											19	5125.71	5382.99	5125.5
											19.5	5361.06	5653.44	5343.11
											20	5638.4	5913.83	5592.63
											20.5	5886.98	6178.09	5855.22
											21	6169.23	6488.09	6142.83
											21.5	6463.32	6799.28	6424
											22	6728.97	7076.92	6728.68
											22.5	6994.09	7339.06	7000.13
											23	7236.86	7602.74	7212.71
											23.5	7454.89	7812.96	7424.81
											24	7641.73	8007.88	7638.43
											24.5	7798.18	8194.02	7870.72
											25	7960.3	8378.09	8044.89
											25.5	8124.42	8542.01	8190.54
											26	8229.68	8643.72	8319.96
											26.5	8268.2	8701.75	8424.48
											27	8284.72	8732.71	8466.3
											27.5	8295.65	8740.4	8485.74
											28	8261.33	8718.48	8461.39
											28.5	8175.87	8645.24	8385.41
											29	8049.7	8512.76	8296.25
											29.5	7911.96	8368.03	8162.4
											30	7757.25	8198.85	7990.25
											30.5	7608.95	8029.13	7825.27
											31	7415.27	7852.74	7621.88
											31.5	7179.02	7630.25	7434.12
											32	6943.58	7389.69	7221.59
											32.5	6723.72	7148.4	6935.81
											33	6468.73	6884.05	6645
											33.5	6236.77	6618.56	6406.75
											34	5997.05	6379.57	6214.13
											34.5	5787.25	6144.59	5979.61
											35	5568.22	5917.96	5735.02
											35.5	5360.05	5684.43	5530.4
											36	5163.05	5468.25	5329.4
											36.5	4981.99	5274.01	5122.08
											37	4827.31	5117.28	4937.78
											37.5	4684.32	4984.17	4765.31
											38	4568.49	4845.51	4635.29
											38.5	4452.31	4750.91	4541.76
											39	4369	4644.56	4431.67
											39.5	4294.66	4557.7	4325.39
											40	4231.6	4501.73	4283.77
											40.5	4200.8	4471.22	4268.32
											41	4188.69	4450.24	4251.17
											41.5	4189.96	4459.96	4239.24
											42	4215.88	4483.85	4254.27
											42.5	4254.08	4522.17	4284.39
											43	4312.81	4594.34	4363.96
											43.5	4388.9	4673.57	4403.48
											44	4438.79	4746.69	4456.98
											44.5	4516.53	4803.26	4548.76
											45	4601.78	4881.89	4642.73
											45.5	4695.62	4987.32	4730.93
											46	4787.47	5090.27	4827.26
											46.5	4887.89	5205.95	4953.24
											47	5006.96	5317.21	5076.54
											47.5	5102.03	5421.16	5190.21
											48	5187.88	5555.81	5316.54
											48.5	5301.37	5664.65	5409.06
											49	5385.75	5738.08	5498.1
											49.5	5444.5	5821.37	5563.72
											50	5526.3	5913.91	5630.73
											50.5	5610.12	6002.93	5739.35
											51	5662.84	6036.78	5827.54
											51.5	5698.04	6069.12	5882.01
											52	5733.37	6111.62	5938.34
											52.5	5760.65	6123.12	5929.56
											53	5791.51	6147.58	5948.12
											53.5	5786.63	6146.76	5982.74
											54	5747.17	6123.84	6003.02
											54.5	5707.69	6087.24	5960.49
											55	5652.1	6047.02	5919.98
											55.5	5600.97	6029.78	5862.58
											56	5552.3	5954.48	5760.81
											56.5	5492.48	5861.99	5694.44
											57	5412.68	5753.09	5620.07
											57.5	5317.82	5674.8	5537.43
											58	5221.19	5585.86	5435.55
											58.5	5140.33	5487.23	5343.05
											59	5035.9	5388.87	5240.35
											59.5	4907.68	5277.12	5117
											60	4828	5165.85	4997.46
											60.5	4754.6	5076.05	4902.63
											61	4673.01	4964.16	4813.3
											61.5	4569.76	4873.07	4724.46
											62	4470.45	4773.85	4640.91
											62.5	4402.97	4690.92	4558.15
											63	4332.09	4623.77	4490.99
											63.5	4270.14	4575.25	4399.43
											64	4208.96	4524.11	4348.46
											64.5	4160.43	4489.57	4303.44
											65	4151.31	4471.11	4275.91
											65.5	4145.83	4439.16	4283.38
											66	4127.04	4405.09	4259.62
											66.5	4131.69	4406.44	4248.94
											67	4134.81	4417.44	4242.1
											67.5	4154.44	4425.89	4261.25
											68	4165.63	4459.12	4284.94
											68.5	4187.39	4498.78	4327.28
											69	4230.77	4534.57	4389.48
											69.5	4277.95	4592.1	4434.17
											70	4332.36	4640.05	4473.54
											70.5	4393.47	4706.42	4524.21
											71	4451.3	4778.4	4602.58
											71.5	4496.44	4845.75	4676.12
											72	4565.38	4927.77	4757.75
											72.5	4644.74	4988.6	4816.11
											73	4700.7	5042.85	4884.07
											73.5	4746.53	5127.24	4953.46
											74	4804.58	5182.32	5018.89
											74.5	4860.77	5233.49	5064.74
											75	4911.59	5287.32	5127.93
											75.5	4966.29	5341.26	5183.79
											76	5020.41	5396.04	5220.89
											76.5	5049.31	5431.27	5274.48
											77	5070.25	5466.69	5307.53
											77.5	5083.87	5488.99	5321.11
											78	5102.66	5487.95	5343.71
											78.5	5107.18	5466.34	5365.14
											79	5105.6	5472.26	5358.14
											79.5	5119.88	5499.39	5348.49
											80	5117.92	5500.84	5360.13
											80.5	5092.47	5474.32	5336.69
											81	5071.03	5442.38	5292.37
											81.5	5037.85	5405.89	5261.04
											82	5006.43	5361.78	5223.22
											82.5	4969.96	5311.91	5208.09
											83	4917.08	5242.65	5150.18
											83.5	4872.44	5196.41	5075.92
											84	4821.33	5154.27	5027.06
											84.5	4763.57	5108.23	4982.32
											85	4718.64	5049.65	4920.24
											85.5	4678.18	4977.89	4854.57
											86	4628.83	4926.11	4805.98
											86.5	4566.2	4865.94	4736.36
											87	4508.58	4808.31	4667.98
											87.5	4463.86	4750.71	4628.6
											88	4421.13	4703.64	4588.79
											88.5	4376.77	4663.95	4545.57
											89	4340.33	4628.64	4518.61
											89.5	4304.24	4607.14	4471.34
											90	4280.4	4571.25	4448.55
											90.5	4260.67	4539.25	4436.07
											91	4237.45	4526.1	4406.27
											91.5	4229.15	4510.92	4389.11
											92	4226.26	4510.07	4387.86
											92.5	4238.78	4530.33	4384.9
											93	4261.2	4537.97	4419.15
											93.5	4279.22	4566.68	4435.29
											94	4304.22	4597.39	4477.96
											94.5	4331.95	4620.69	4513.74
											95	4357.06	4655.73	4536.57
											95.5	4386.44	4716.02	4567.54
											96	4424.55	4757.59	4612.63
											96.5	4478.73	4812.16	4679.98
											97	4570.21	4905.82	4761.64
											97.5	4650.87	4997.61	4853.31
											98	4715.05	5043.32	4910.84
											98.5	4753.11	5078.47	4950.66
											99	4790.23	5117.91	5014.6
											99.5	4816.45	5163.42	5061.19
											100	4883.01	5218.39	5108.23
											100.5	4945.64	5269.53	5176.48
											101	5027.66	5366.48	5250.65
											101.5	5214.55	5564.75	5414.19
											102	5199.09	5532.71	5402.69
											102.5	5165.14	5508.32	5370.2
											103	5170.84	5555.76	5379.3
											103.5	5068.45	5416.72	5263.34
											104	5070.48	5412.81	5254.83
											104.5	5069.3	5390.64	5261.16
											105	5045.96	5360.33	5236.12
											105.5	5028.84	5343.1	5217.31
											106	5009.33	5325.48	5187.05
											106.5	4976.38	5285.23	5162.66
											107	4938.02	5256.53	5119.63
											107.5	4915.24	5228.31	5086.8
											108	4890.78	5195.71	5038.01
											108.5	4859.4	5160.4	5000.27
											109	4832.93	5106.33	4973.36
											109.5	4802.84	5069.69	4946.61
											110	4755.18	5048.19	4923.39
											110.5	4723.26	5022.52	4880.33
											111	4684.89	4979.1	4827.74
											111.5	4646	4927.93	4788.09
											112	4613.75	4897.68	4759.49
											112.5	4597.65	4870.43	4721.16
											113	4577.75	4838.04	4694.7
											113.5	4548.74	4821.01	4691.89
											114	4528.4	4805.17	4667.75
											114.5	4508.16	4780.25	4645.66
											115	4485.52	4763.51	4648.04
											115.5	4482.62	4735.33	4640.24
											116	4477.75	4723.08	4626.06
											116.5	4471.41	4722.62	4626.74
											117	4475.95	4733.75	4631.06
											117.5	4474.9	4740.77	4623.41
											118	4498.14	4742.35	4613.82
											118.5	4518.09	4759.49	4606.12
											119	4520.75	4775.7	4623.63
											119.5	4528.87	4792.36	4644.01
											120	4546.48	4810.4	4639.15
											120.5	4568.71	4845.53	4645.21
											121	4579.54	4865.03	4667.66
											121.5	4591.76	4880.82	4667
											122	4618.32	4874.6	4667.72
											122.5	4612.44	4887.98	4674.16
											123	4622.36	4923.68	4678.54
											123.5	4645.67	4922.36	4680.91
											124	4643.63	4944.96	4696.85
											124.5	4661.24	4966.68	4686.39
											125	4675.95	4978.34	4679.2
											125.5	4692.12	4987.65	4688.26
											126	4678.17	4980.67	4704.01
											126.5	4663.53	4970.37	4696.05
											127	4670.41	4968.86	4662.76
											127.5	4677.45	4974.79	4661.86
											128	4680.24	4960.66	4650.36
											128.5	4654.05	4949.57	4625.86
											129	4622.76	4906.46	4601.83
											129.5	4607.04	4895.63	4585.09
											130	4574.55	4894.61	4563.85
											130.5	4554.68	4860.5	4537.65
											131	4544.86	4824.21	4516.45
											131.5	4512.32	4788.85	4478.14
											132	4470.48	4749.91	4440.51
											132.5	4441.05	4715.02	4409.6
											133	4399.62	4669.41	4365.32
											133.5	4370.16	4640.03	4341.23
											134	4333.77	4611.38	4292.62
											134.5	4286.18	4561.39	4241.02
											135	4248.61	4524.65	4228.54
											135.5	4209.71	4490.29	4185.6
											136	4165.61	4450.52	4139.14
											136.5	4145.53	4402.71	4074.01
											137	4116.22	4355.47	4042.93
											137.5	4071.67	4320.75	4016.14
											138	4039.24	4284.29	3963
											138.5	4018.88	4234.52	3908
											139	3985.9	4198.34	3858.55
											139.5	3945.28	4169.36	3791.57
											140	3917.77	4129.32	3748.68
											140.5	3885.68	4089.63	3676.75
											141	3869.2	4059.96	3600.57
											141.5	3847.29	4054.7	3559.39
											142	3818.19	4027.22	3527.66
											142.5	3796.84	4010.09	3492.89
											143	3779.2	3991.82	3476.59
											143.5	3762.89	3962	3471.49
											144	3746.47	3947.14	3453.11
											144.5	3710.69	3924.09	3445.74
											145	3685.29	3886.39	3411.42
											145.5	3666.53	3873.8	3358.05
											146	3648.87	3837.61	3296.42
											146.5	3629.5	3819.19	3220.51
											147	3606.89	3798.56	3165.43
											147.5	3573.08	3769.3	3099.2
											148	3553.21	3752.81	3029.95
											148.5	3541.35	3727.88	2968.37
											149	3504.42	3702.85	2905.68
											149.5	3445.24	3680.81	2860.93
											150	3402.33	3648.82	2810.01
											150.5	3352.01	3609.11	2746.6
											151	3304.22	3565.34	2691.19
											151.5	3276.05	3521.21	2650.73
											152	3241.4	3463.08	2568.48
											152.5	3219.2	3406.39	2355.49
											153	3191.36	3361.94	2239.76
											153.5	3181.07	3318.65	2159.58
											154	3145.71	3279.51	2070.7
											154.5	3097.6	3229.75	1912.77
											155	3054.01	3186.96	1847.74
											155.5	3007.37	3145.88	1835.91
											156	2952.74	3106.56	1821.09
											156.5	2880.4	3036.84	1782.41
											157	2815.36	2961.55	1773.51
											157.5	2764.39	2913.11	1781.8
											158	2699.72	2842.82	1788.37
											158.5	2638.88	2774.4	1805.23
											159	2606.57	2698.86	1813.78
											159.5	2591.8	2633.51	1830.09
											160	2552.6	2568.01	1834.21
											160.5	2482.1	2503.12	1843.91
											161	2453.79	2437.57	1868.43
											161.5	2308.28	2356.19	1896.29
											162	2266.65	2283.84	1886.95
											162.5	2347.32	2230.49	1886.86
											163	2319.9	2175.47	1913.68
											163.5	2303.96	2108.19	1938.75
											164	2034.49	2066.45	1985.25
											164.5	1951.13	2017.38	2026.82
											165	1927.84	1984.37	2047.68
											165.5	1903.61	1960.57	2069.31
											166	1851.1	1970.77	2089.36
											166.5	1784.08	1993.18	2106.74
											167	1724.25	1997.66	2101.74
											167.5	1683.12	2002.7	2093.86
											168	1656.83	1961.07	2084.67
											168.5	1636.22	1880.1	2079.01
											169	1646.3	1830.58	2075.36
											169.5	1662.43	1807.93	2097.15
											170	1669.7	1808.06	2089.53
											170.5	1677.93	1802.37	2087.99
											171	1687.79	1791.25	2071.7
											171.5	1672.21	1813.3	2067.38
											172	1680.52	1843.24	2060.66
											172.5	1710.55	1855.01	2035.37
											173	1751.09	1871.78	1996.28
											173.5	1780.22	1890.44	1917.63
											174	1807.97	1919.93	1863.22
											174.5	1844.34	1954.16	1836.62
											175	1866.16	1980.6	1822.87
											175.5	1904.67	2019.37	1805.95
											176	1960.15	2050.01	1783.39
											176.5	2020.54	2098.17	1760.04
											177	2054.06	2128.67	1728.36
											177.5	2078.34	2149.61	1709.6
											178	2097.42	2173.16	1697.75
											178.5	2024.23	2195.32	1673.34
											179	1955.31	2208.92	1659
											179.5	1906.12	2214.93	1631.72
											180	1886.68	2217.7	1616.7
											180.5	1893.87	2219.7	1600.42
											181	1900.16	2220.23	1600.76
											181.5	1887.84	2223.79	1589.65
											182	1876.27	2243.8	1579.58
											182.5	1849.48	2270.8	1577.27
											183	1824.92	2278.55	1562.34
											183.5	1816.56	2271.21	1561.45
											184	1811.86	2253.78	1561.01
											184.5	1802.4	2246.9	1547.31
											185	1786.01	2210.05	1541.1
											185.5	1770.61	2144.56	1529.28
											186	1753.76	2082.49	1524.53
											186.5	1747.27	2040.31	1516.32
											187	1737.53	2013.97	1520.22
											187.5	1722.07	1984.23	1522.84
											188	1706.11	1964.69	1513.8
											188.5	1686.49	1941.99	1512.11
											189	1678.5	1906.45	1524.33
											189.5	1670.34	1851.42	1519.88
											190	1652.31	1804.26	1514.89
											190.5	1638.49	1777.76	1510.69
											191	1629.69	1764.71	1518.8
											191.5	1617.6	1746.88	1509.51
											192	1604.18	1728.48	1498
											192.5	1601.76	1715.88	1493.4
											193	1601.06	1705.67	1495.54
											193.5	1597.87	1708.86	1497.61
											194	1593.47	1693.84	1477.83
											194.5	1582.7	1676.95	1471.8
											195	1571.61	1672.64	1474.4
											195.5	1567.31	1668.75	1461.57
											196	1568.7	1659.23	1446.77
											196.5	1563.1	1653.49	1438.66
											197	1566.47	1655.35	1425.64
											197.5	1568.85	1653.6	1407.12
											198	1572.35	1655.51	1390.79
											198.5	1569.66	1657.87	1384.3
											199	1570.07	1659.71	1374.84
											199.5	1568.9	1653.25	1358.96
											200	1574.44	1646.38	1347.26
											200.5	1581.12	1647.37	1339.37
											201	1575.44	1649.04	1321.71

## Sheet: Fig.1c
	Cytosolic translation (S35 Intensity)						PER2::LUC Bioluminescence
	24	36	48	60
	8848.98	10869	8148.46	13772		time, hrs	Replicates
	9318.64	12107.2	10519.8	12996.9		0.5	13245.9	12950.4	12476.4	11809.3
	8371.22	14473.4	10757.9	14600.7		1	9305.05	9138.32	8976.75	8482.25
	9762.37	10302.5	9709.44	13481.6		1.5	7692.81	7567.57	7398.81	7115.83
						2	6758.67	6698.01	6557.75	6356.84
						2.5	6220.27	6221.18	6044.17	5880.48
						3	5822.23	5828.94	5694.37	5532.42
						3.5	5529.38	5555.93	5458.46	5296.63
						4	5337.27	5346.26	5257.36	5151.69
						4.5	5181.45	5175.51	5112.5	4971.43
						5	5060.38	5071.38	5001.77	4864.24
						5.5	4958.77	4970.35	4895	4786.34
						6	4871.76	4876.14	4800.79	4716.69
						6.5	4812.59	4825.86	4729.11	4657.5
						7	4761.41	4760.56	4686.01	4608.36
						7.5	4710.12	4696.67	4639.96	4560
						8	4637.1	4639.9	4574.49	4474.4
						8.5	4550.97	4576.54	4490.28	4416.43
						9	4473.04	4487.58	4418.46	4365.03
						9.5	4412.04	4440.86	4369.22	4325.68
						10	4349.07	4402.09	4316.82	4263.41
						10.5	4281.03	4297.78	4219.12	4183.71
						11	4197.33	4234.59	4144.01	4113.7
						11.5	4124.34	4159.32	4087.76	4050.46
						12	4061.08	4092.38	4044.5	4003.07
						12.5	4022.9	4009.32	3987.47	3970.6
						13	3990.7	3962.08	3928.16	3905.32
						13.5	3944.78	3932.92	3881.31	3844.98
						14	3878.54	3904.89	3848.77	3802.96
						14.5	3841.08	3854.76	3812.08	3772.8
						15	3827.28	3814.84	3775.71	3734.62
						15.5	3778.65	3795.82	3751.55	3695.34
						16	3737.39	3763.92	3750.87	3674.76
						16.5	3720.32	3740.1	3717.68	3672.91
						17	3716.75	3749.58	3697.25	3661.15
						17.5	3705.32	3721.51	3675.81	3652.79
						18	3695.58	3702.85	3660.82	3653.59
						18.5	3697.21	3706.54	3673.09	3637
						19	3676.78	3717.49	3666.37	3646.34
						19.5	3692.31	3703.39	3664.7	3672.83
						20	3701.82	3710.17	3670.43	3663.69
						20.5	3696.94	3729.02	3701	3664.38
						21	3733.53	3748.1	3724.46	3656.08
						21.5	3742.94	3769.44	3744.24	3662.89
						22	3743.05	3778.73	3755.94	3688.61
						22.5	3751.99	3811.71	3771.49	3725.97
						23	3749.92	3817.84	3782.51	3730.87
						23.5	3786.21	3824.91	3800.6	3746.17
						24	3806.82	3853.86	3831.99	3782.96
						24.5	3828.79	3885.63	3846.32	3805.18
						25	3857.59	3920.29	3878.12	3807.49
						25.5	3886.46	3945.56	3898.61	3822.4
						26	3907.08	3960.04	3915.45	3849.04
						26.5	3940.28	3974.85	3939.34	3863.22
						27	3955.06	3964.94	3983.26	3890.43
						27.5	3942.04	3984.78	3988.72	3899.28
						28	3953.55	3979.43	3972.55	3901.16
						28.5	3994.85	3990.64	3974.39	3933.18
						29	4014.52	4013.51	3958.92	3952.14
						29.5	3999.34	4015.68	3973.82	3929.43
						30	3986.05	4003.36	3980.26	3937.22
						30.5	3987.8	3995.04	3958.82	3942.13
						31	3974.99	3984.64	3949.82	3924.36
						31.5	3969.35	3983.01	3943.34	3906.28
						32	3956.58	3977.33	3934.33	3899.28
						32.5	3934.8	3948.8	3915.41	3879.5
						33	3930.26	3913.06	3902.34	3865.62
						33.5	3893.55	3877.69	3862.23	3829.28
						34	3873.71	3881.42	3839.84	3808.57
						34.5	3846.86	3858.69	3814.34	3789.17
						35	3818.64	3824.28	3802.88	3785.21
						35.5	3792.74	3809.19	3774.93	3762.51
						36	3762.85	3778.44	3740.71	3736.56
						36.5	3737.11	3737.27	3721.81	3702.07
						37	3726.21	3720.77	3724.41	3693.47
						37.5	3707.37	3720.46	3708.91	3666.24
						38	3680.42	3710.2	3653.23	3631.82
						38.5	3661.73	3693.42	3624.77	3616.89
						39	3655.39	3684.24	3609.49	3614.92
						39.5	3651.14	3657.34	3591.94	3611.85
						40	3622.76	3642.65	3605.62	3584.63
						40.5	3603.42	3622.57	3614.51	3571.35
						41	3614.52	3605.7	3586.87	3562.83
						41.5	3590.35	3616.43	3579.3	3556.76
						42	3594.16	3615.89	3583.5	3548.31
						42.5	3593.16	3608.61	3574.72	3539.69
						43	3585.24	3613.07	3576.46	3539.92
						43.5	3578.1	3601.11	3577.6	3558.41
						44	3598.74	3601.28	3590.32	3560.66
						44.5	3598.89	3609.34	3596.43	3561.93
						45	3585.93	3620.4	3593.19	3565.69
						45.5	3607.84	3629.63	3587.44	3590.81
						46	3612.71	3643.41	3599.17	3593.32
						46.5	3622.51	3649.28	3619.29	3592.48
						47	3619.26	3665.09	3632.95	3605.75
						47.5	3626.85	3670.82	3646.67	3613.38
						48	3659.02	3689	3652.95	3624.72
						48.5	3660.32	3710.78	3659.09	3638.68
						49	3657.89	3711.52	3654.91	3652.75
						49.5	3693	3709.18	3683.1	3635.62
						50	3674.48	3693.72	3701.25	3652.95
						50.5	3651.43	3716.88	3697.53	3665.63
						51	3682.03	3730.45	3691.24	3666.91
						51.5	3715.72	3734.03	3694.26	3674.72
						52	3707.39	3736.82	3712.31	3681.79
						52.5	3679.98	3738.38	3735.95	3683.22
						53	3687	3744.27	3727.78	3693.7
						53.5	3721.74	3750.22	3710.94	3682.72
						54	3730.46	3736.01	3732.39	3680.03
						54.5	3715.94	3733.36	3723.45	3675.49
						55	3721.45	3738.13	3693.2	3681.16
						55.5	3711.66	3711.99	3690.78	3649.57
						56	3714.7	3717.18	3707.97	3654.39
						56.5	3720	3727.03	3704.4	3658.11
						57	3695.97	3720.56	3684.43	3687.7
						57.5	3685.03	3709.43	3661.72	3656.36
						58	3688.47	3707.54	3663.23	3630.81
						58.5	3664.18	3685.58	3659.09	3623.28
						59	3634.32	3652.49	3639.23	3614.14
						59.5	3635.21	3660.85	3646.73	3614.46
						60	3640.69	3642.14	3613.13	3603.92
						60.5	3621.28	3629.47	3592.46	3592.97
						61	3614.75	3623.49	3599.42	3593.59
						61.5	3603.76	3620.31	3593.93	3583.62
						62	3601.35	3587.97	3589.51	3572.99
						62.5	3592	3589.72	3585.33	3558.41
						63	3577.88	3610.08	3553.44	3538.4
						63.5	3564.84	3596.31	3547.57	3541.18
						64	3565.16	3572.75	3544.62	3533.98
						64.5	3557.66	3576.67	3541.25	3524.89
						65	3559.64	3565.88	3535.15	3532.57
						65.5	3553.57	3560.17	3542.94	3516.84
						66	3546.35	3555.07	3539.59	3503.82
						66.5	3544.61	3565.48	3548.76	3514.65
						67	3535.08	3562.49	3535.66	3525.76
						67.5	3526.99	3559.91	3532.1	3519.92
						68	3532.17	3564.28	3542.94	3498.96
						68.5	3530.8	3561.24	3539.03	3506.62
						69	3542.18	3559.47	3536.22	3511.59
						69.5	3549.52	3564.11	3537.84	3529.38
						70	3554.68	3565.2	3551.86	3523.65
						70.5	3563.95	3585.37	3544.4	3528.82
						71	3570.46	3588.27	3543.58	3536.66
						71.5	3564.84	3575.47	3564.17	3540.66
						72	3545.63	3570.22	3558.35	3547.72
						72.5	3550.12	3588.15	3577.12	3548.9
						73	3568.64	3594.13	3569.61	3542
						73.5	3573.28	3588.79	3570.59	3530.24
						74	3564.15	3585.8	3566.16	3522.13
						74.5	3571.83	3599.87	3584.53	3536.48
						75	3577.91	3601.8	3581.46	3548.5
						75.5	3570.97	3601.23	3586.51	3560.37
						76	3570.98	3582.49	3563.18	3567.08
						76.5	3580.9	3602.5	3583.11	3569.01
						77	3584.76	3601.66	3593.71	3544.9
						77.5	3577.88	3608.52	3609.73	3555.02
						78	3576.01	3590.77	3602.32	3562.05
						78.5	3571.39	3606.7	3569.94	3562.23
						79	3580.29	3594.11	3571.74	3557.16
						79.5	3581.63	3587.68	3566.44	3560.39
						80	3574.27	3595.72	3569.11	3547.51
						80.5	3575.39	3592.73	3566.21	3519.51
						81	3557.66	3590.37	3555.93	3541.53
						81.5	3550.73	3589.18	3545.45	3535.02
						82	3551.22	3573.82	3545.6	3510.37
						82.5	3548.03	3561.36	3540.36	3508.58
						83	3548.39	3553.09	3521.82	3519.2
						83.5	3548.47	3556.74	3528.51	3519.55
						84	3542.97	3543.78	3530.28	3509.3
						84.5	3544.54	3533.89	3525.35	3500.89
						85	3548.03	3533.06	3524	3487.15
						85.5	3538.47	3537.92	3510.42	3491.24
						86	3531.32	3527.91	3500.54	3472.32
						86.5	3512.04	3520.73	3515.11	3469.42
						87	3497.04	3532.62	3501.27	3465.25
						87.5	3513.8	3527.47	3501.57	3487.64
						88	3516.6	3525.95	3520.03	3494.31
						88.5	3510.89	3511.41	3498.47	3473.3
						89	3512.16	3527.8	3480.8	3467.16
						89.5	3489.34	3531.42	3482.91	3465.68
						90	3478.09	3520.2	3510.17	3473.22
						90.5	3490.79	3519.63	3507.24	3471.55
						91	3501.96	3517.26	3492.51	3466.07
						91.5	3499.94	3502.13	3474.96	3451.05
						92	3490.79	3509.11	3484.68	3442.5
						92.5	3484.78	3513.56	3496.39	3456.24
						93	3486.26	3513.84	3474.79	3458.03
						93.5	3475.96	3498.19	3458.51	3453.03
						94	3491.43	3514.07	3484.01	3468.43
						94.5	3494.86	3515.31	3489.12	3452.59
						95	3488.7	3518.12	3508.51	3450.33

## Sheet: Fig.1d
	Protein quantification
	TOTAL
Time (h)		Concentration (ug/ml)
24	1149.16	1236.33	1140.19
36	1472.59	1114.12	1230.8
48	1246.24	1217.89	1269.51
60	1223.44	1325.09	1244.61
	CYTOSOLIC
Time (h)		Concentration (ug/ml)
24	65.7433	78.6843	77.2285
36	89.7373	85.0913	88.6501
48	76.5737	69.5447	72.0099
60	82.2668	89.1513	84.2527
	NUCLEAR ORGANELLAR
Time (h)		Concentration (ug/ml)
24	34.2567	21.3157	22.7715
36	10.2627	14.9087	11.3499
48	23.4263	30.4553	27.9901
60	17.7332	10.8487	15.7473

## Sheet: Fig.1e
	Effective diffusion coefficient
sample	FOV number	total number of tracks in this FOV	number of tracks passing the selection	median diffusion coefficient in the FOV	sem of diffusion coefficient in the FOV	sample
24a	cell #1	4187	555	0.0970184	0.0126805	24									24	36	48	60
24a	cell #2	8615	1917	0.0964873	0.00425071	24								mean	0.156459	0.133413	0.191249	0.14448
24a	cell #3	6044	1372	0.121575	0.00585795	24
24a	cell #4	5920	1189	0.0772681	0.00469474	24
24a	cell #5	5635	1095	0.151159	0.0106311	24
24a	cell #6	4320	806	0.171748	0.0144696	24
24a	cell #7	8144	1681	0.0816869	0.00462391	24									24	36	48	60
24a	cell #8	4857	1038	0.164288	0.00893392	24								SD	0.0585689	0.052044	0.107806	0.0528327
24a	cell #9	3550	872	0.187371	0.012642	24
24a	cell #10	3546	1092	0.24214	0.0136533	24
24a	cell #11	1918	585	0.190647	0.0162287	24
24a	cell #12	4987	1205	0.15572	0.00838791	24
24a	cell #13	4985	1233	0.163587	0.00998522	24									24	36	48	60
24a	cell #14	6369	746	0.0358681	0.00959438	24								n	81	83	51	63
24a	cell #15	5473	1310	0.147055	0.0080155	24
24a	cell #16	8221	2675	0.186522	0.0060533	24
24a	cell #17	5596	1075	0.115659	0.00830711	24
24a	cell #18	5025	1309	0.161787	0.0103612	24
24a	cell #19	7607	2330	0.11305	0.00437575	24									24	36	48	60
24a	cell #20	5304	1405	0.112404	0.00618624	24								SEM	0.00650766	0.00571258	0.0150958	0.0066563
24a	cell #21	6862	1221	0.116354	0.00780358	24
24a	cell #22	5142	1099	0.12239	0.00798802	24
24a	cell #23	6332	893	0.0645748	0.0100498	24
24b	cell #1	5158	1079	0.102493	0.00775422	24
24b	cell #2	4014	809	0.286109	0.016724	24
24b	cell #3	9409	3357	0.207928	0.00591739	24
24b	cell #4	8377	3128	0.257649	0.00819847	24
24b	cell #5	4625	1176	0.31697	0.0159998	24
24b	cell #6	3988	1034	0.189219	0.0108656	24
24b	cell #7	4477	1282	0.240694	0.0178827	24
24b	cell #8	4568	844	0.16668	0.010881	24
24b	cell #9	5439	1273	0.235974	0.0128759	24
24b	cell #10	5869	1174	0.114316	0.00835153	24
24b	cell #11	5461	1398	0.0942355	0.0071974	24
24b	cell #12	4703	1162	0.0630103	0.00460411	24
24b	cell #13	7509	1899	0.0644683	0.00326063	24
24b	cell #14	5098	1141	0.100349	0.00918132	24
24b	cell #15	5658	1228	0.146415	0.0084268	24
24b	cell #16	4353	918	0.10615	0.0118655	24
24b	cell #17	3362	885	0.114707	0.00828149	24
24b	cell #18	5698	1391	0.0913387	0.0048699	24
24b	cell #19	4239	1158	0.205275	0.0108632	24
24b	cell #20	5040	1386	0.107027	0.0107638	24
24b	cell #21	9548	1665	0.134462	0.0117484	24
24b	cell #22	5188	556	0.185005	0.0224966	24
24c	cell #1	3930	605	0.0485936	0.00757803	24
24c	cell #2	6101	907	0.105753	0.00964126	24
24c	cell #3	4946	1123	0.181851	0.0085059	24
24c	cell #4	5201	1500	0.151883	0.0067064	24
24c	cell #5	4840	1401	0.171644	0.0143087	24
24c	cell #6	5797	910	0.107115	0.0102912	24
24c	cell #7	7199	1930	0.198091	0.00733215	24
24c	cell #8	9920	3544	0.295098	0.00746855	24
24c	cell #9	6681	1726	0.16718	0.00685333	24
24c	cell #10	3920	1086	0.203386	0.0109963	24
24c	cell #11	2819	691	0.182184	0.0164871	24
24c	cell #12	4716	987	0.0976802	0.00747539	24
24c	cell #13	5341	1406	0.206523	0.0110923	24
24c	cell #14	4945	1259	0.16293	0.00853632	24
24c	cell #15	4818	987	0.13815	0.0105652	24
24c	cell #16	5665	1055	0.20215	0.0115654	24
24c	cell #17	4549	1040	0.161878	0.0108497	24
24c	cell #18	4488	1055	0.241983	0.0121162	24
24c	cell #19	9156	2139	0.131703	0.00640343	24
24c	cell #20	9735	1970	0.219905	0.0100036	24
24c	cell #21	5788	1585	0.238275	0.0118045	24
24c	cell #22	4226	1117	0.212884	0.0117958	24
24c	cell #23	6398	1405	0.0719666	0.00481605	24
24c	cell #24	6250	1446	0.0949223	0.0084619	24
24c	cell #25	4916	750	0.166677	0.0148694	24
24c	cell #26	9805	2216	0.198888	0.00823897	24
24c	cell #27	2023	432	0.171662	0.0201218	24
24c	cell #28	5015	1382	0.156031	0.00855758	24
24c	cell #29	5159	786	0.159252	0.0155202	24
24c	cell #30	8804	1955	0.249202	0.00999977	24
24c	cell #31	6927	2378	0.172454	0.00525443	24
24c	cell #32	7385	1739	0.19777	0.00802042	24
24c	cell #33	5009	952	0.189451	0.0130473	24
24c	cell #34	5131	1105	0.15321	0.0089621	24
24c	cell #35	5166	868	0.114593	0.00890102	24
24c	cell #36	7245	1537	0.143411	0.00698771	24
36a	cell #1	5096	1115	0.0701248	0.00640832	36
36a	cell #2	5448	1097	0.185389	0.0106954	36
36a	cell #3	9816	1527	0.129021	0.00604382	36
36a	cell #4	6561	1019	0.139732	0.00859095	36
36a	cell #5	8452	822	0.0720748	0.00689533	36
36a	cell #6	6588	855	0.0816119	0.00618266	36
36a	cell #7	6886	842	0.112681	0.00772885	36
36a	cell #8	8165	1417	0.107541	0.00747765	36
36a	cell #9	6067	1139	0.144152	0.00898419	36
36a	cell #10	5604	1061	0.108612	0.00827563	36
36a	cell #11	3866	810	0.112203	0.00889472	36
36a	cell #12	10660	1876	0.0593419	0.00320009	36
36a	cell #13	3470	481	0.126761	0.0124241	36
36a	cell #14	5221	755	0.066064	0.0063448	36
36a	cell #15	5307	751	0.104113	0.00982716	36
36a	cell #16	2972	476	0.161218	0.0138306	36
36a	cell #17	1676	315	0.195723	0.0246235	36
36a	cell #18	4428	602	0.123313	0.0120903	36
36a	cell #19	7702	1128	0.130388	0.00807081	36
36a	cell #20	7471	1221	0.141889	0.00887503	36
36a	cell #21	9569	1670	0.137768	0.00749438	36
36a	cell #22	7295	931	0.132287	0.00796425	36
36a	cell #23	7320	1132	0.0780292	0.00558069	36
36a	cell #24	5852	785	0.145695	0.0124811	36
36a	cell #25	5649	1115	0.0909426	0.00730443	36
36a	cell #26	4303	668	0.104163	0.00970663	36
36a	cell #27	4085	839	0.159237	0.00922343	36
36a	cell #28	10748	1929	0.106258	0.00592591	36
36a	cell #29	8262	1487	0.0844481	0.00541122	36
36a	cell #30	10318	2160	0.11702	0.00597235	36
36a	cell #31	6821	1358	0.14067	0.00818091	36
36a	cell #32	6415	1146	0.116144	0.00695072	36
36a	cell #33	4627	897	0.136635	0.00871143	36
36a	cell #34	10846	1136	0.115612	0.0075621	36
36a	cell #35	3954	851	0.145297	0.0115264	36
36a	cell #36	13855	1649	0.0779497	0.00428966	36
36a	cell #37	5014	507	0.0991021	0.0100988	36
36a	cell #38	4079	579	0.104871	0.0142863	36
36a	cell #39	6234	1550	0.0989036	0.00612149	36
36a	cell #40	8302	783	0.0822372	0.00979838	36
36b	cell #1	6324	1386	0.113882	0.00699293	36
36b	cell #2	5957	1556	0.146045	0.00703266	36
36b	cell #3	7513	1715	0.133166	0.0061159	36
36b	cell #4	6388	1067	0.165786	0.0111721	36
36b	cell #5	4169	846	0.158451	0.0146494	36
36b	cell #6	7651	2210	0.112837	0.00611114	36
36b	cell #7	9077	2234	0.114277	0.00705612	36
36b	cell #8	4034	1059	0.250388	0.0120293	36
36b	cell #9	7308	1821	0.151208	0.00664408	36
36b	cell #10	4715	802	0.180079	0.0162605	36
36b	cell #11	3846	1098	0.230076	0.0111503	36
36b	cell #12	8331	2123	0.114056	0.0057584	36
36b	cell #13	4969	868	0.0978859	0.00776626	36
36b	cell #14	5864	1658	0.153589	0.00733726	36
36b	cell #15	5347	1185	0.138527	0.0100119	36
36b	cell #16	7345	1691	0.111104	0.00567215	36
36b	cell #17	5118	788	0.0899443	0.00822403	36
36b	cell #18	4801	1006	0.151764	0.00841146	36
36b	cell #19	8951	2356	0.0897692	0.00431645	36
36b	cell #20	4067	1042	0.138759	0.0080534	36
36b	cell #21	6438	1664	0.120274	0.00594048	36
36b	cell #22	8532	2418	0.0994499	0.00426958	36
36b	cell #23	4844	1469	0.110389	0.0083567	36
36b	cell #24	6524	2222	0.33946	0.0120003	36
36b	cell #25	8302	2279	0.199012	0.00760586	36
36b	cell #26	4618	1668	0.342574	0.0134614	36
36b	cell #27	6895	1563	0.240435	0.0129486	36
36b	cell #28	6539	1369	0.160765	0.00890949	36
36b	cell #29	5948	1319	0.166683	0.00849826	36
36b	cell #30	9732	2877	0.149165	0.00577173	36
36b	cell #31	6139	1339	0.123135	0.00719365	36
36b	cell #32	6803	1702	0.15774	0.00807761	36
36b	cell #33	6457	1424	0.05874	0.0052599	36
36b	cell #34	19240	5499	0.0498631	0.00161147	36
36b	cell #35	6122	1661	0.160026	0.0074971	36
36b	cell #36	5296	1479	0.188871	0.00899669	36
36b	cell #37	7457	2049	0.229011	0.00805873	36
36b	cell #38	9687	3228	0.117442	0.00440961	36
36b	cell #39	6187	1554	0.135827	0.0073081	36
36b	cell #40	6909	1537	0.135511	0.00809216	36
36b	cell #41	5989	1172	0.0982702	0.00600474	36
36b	cell #42	6395	1318	0.115033	0.00609164	36
36b	cell #43	7056	1638	0.0887646	0.00541364	36
48a	cell #1	3923	1408	0.167236	0.00897906	48
48a	cell #2	2117	765	0.221794	0.0140838	48
48a	cell #3	1258	363	0.223076	0.0206919	48
48a	cell #4	1715	277	0.224407	0.0278157	48
48a	cell #5	1330	265	0.181201	0.0163033	48
48a	cell #6	2421	489	0.223059	0.0248558	48
48a	cell #7	1494	470	0.242794	0.018274	48
48a	cell #8	1471	574	0.363657	0.0275506	48
48a	cell #9	1492	615	0.263931	0.0163037	48
48a	cell #10	1335	238	0.239919	0.0289616	48
48a	cell #11	2633	1036	0.287855	0.0159159	48
48a	cell #12	1493	476	0.205879	0.0183216	48
48a	cell #13	2320	808	0.197068	0.0123907	48
48a	cell #14	1596	389	0.181758	0.0201473	48
48a	cell #15	2559	458	0.212644	0.0171317	48
48a	cell #16	1483	378	0.331494	0.0302414	48
48a	cell #17	3160	654	0.098789	0.0166757	48
48a	cell #18	2355	540	0.129734	0.0206982	48
48a	cell #19	1724	430	0.261213	0.0262383	48
48a	cell #20	2884	811	0.167037	0.0100688	48
48a	cell #21	2566	606	0.16001	0.0162721	48
48a	cell #22	2345	533	0.258082	0.0284924	48
48a	cell #23	2082	589	0.291124	0.021266	48
48a	cell #24	1371	391	0.254743	0.0213212	48
48a	cell #25	2202	377	0.106348	0.0213717	48
48a	cell #26	2164	737	0.166106	0.0170593	48
48b	cell #1	1657	435	0.0293917	0.00452325	48
48b	cell #2	1631	532	0.0326488	0.00374933	48
48b	cell #3	1999	390	0.124145	0.0170664	48
48b	cell #4	551	154	0.245377	0.0472085	48
48b	cell #5	1724	469	0.0140505	0.00382416	48
48b	cell #6	4911	1373	0.0193493	0.00321073	48
48c	cell #1	962	287	0.0397738	0.0178717	48
48c	cell #2	702	178	0.279222	0.035982	48
48c	cell #3	641	248	0.261582	0.0277343	48
48c	cell #4	1119	343	0.195271	0.0189952	48
48c	cell #5	714	196	0.320571	0.0440611	48
48c	cell #6	1980	492	0.0234592	0.0048742	48
48c	cell #7	1707	417	0.0276987	0.00638432	48
48c	cell #8	3590	1128	0.0489883	0.00380685	48
48c	cell #9	1901	569	0.0368362	0.00557224	48
48c	cell #10	3315	973	0.0400082	0.00380773	48
48c	cell #11	1035	246	0.130577	0.0309584	48
48c	cell #12	357	66	0.0439366	0.0212666	48
48c	cell #13	1063	375	0.173302	0.0276564	48
48c	cell #14	691	246	0.392956	0.0388599	48
48c	cell #15	660	172	0.270885	0.0341229	48
48c	cell #16	512	201	0.337612	0.0277746	48
48c	cell #17	529	181	0.264585	0.0421581	48
48c	cell #18	643	214	0.326314	0.0388268	48
48c	cell #19	507	209	0.414179	0.0559232	48
60a	cell #1	12646	2960	0.0774367	0.00300061	60
60a	cell #2	1649	234	0.145519	0.0323922	60
60a	cell #3	5019	690	0.0901794	0.0130443	60
60a	cell #4	13633	4206	0.100972	0.00287147	60
60a	cell #5	3444	1225	0.24781	0.0118588	60
60a	cell #6	6271	1271	0.14046	0.00865991	60
60a	cell #7	5685	1109	0.0828498	0.00690392	60
60a	cell #8	5083	1011	0.112232	0.00633604	60
60a	cell #9	7679	2477	0.0732082	0.00418429	60
60a	cell #10	3673	714	0.0768144	0.0159991	60
60a	cell #11	3496	935	0.096215	0.00714409	60
60a	cell #12	5330	915	0.0631337	0.00548736	60
60a	cell #13	8893	3102	0.15547	0.00483717	60
60a	cell #14	6706	1539	0.168107	0.00693757	60
60a	cell #15	5044	1114	0.112139	0.00902642	60
60a	cell #16	4923	684	0.114285	0.0158519	60
60a	cell #17	4160	1123	0.161444	0.00972433	60
60a	cell #18	5535	1405	0.126845	0.00683435	60
60a	cell #19	1732	283	0.0605039	0.0073391	60
60a	cell #20	3531	629	0.208036	0.0161568	60
60a	cell #21	4372	1110	0.276154	0.0151673	60
60a	cell #22	2815	482	0.11082	0.00903567	60
60a	cell #23	7280	1964	0.192843	0.0073852	60
60a	cell #24	1757	235	0.202974	0.0451007	60
60a	cell #25	3596	429	0.0832059	0.0142784	60
60b	cell #1	9645	2745	0.0936036	0.00405475	60
60b	cell #2	4567	1504	0.159481	0.00578612	60
60b	cell #3	4400	1340	0.110736	0.00812279	60
60b	cell #4	2865	552	0.202515	0.0202682	60
60b	cell #5	4878	1483	0.155983	0.00763636	60
60b	cell #6	3788	793	0.196801	0.0206809	60
60b	cell #7	3534	497	0.0577083	0.0126734	60
60b	cell #8	4547	1037	0.193432	0.010839	60
60b	cell #9	5395	1165	0.158641	0.00821871	60
60b	cell #10	3711	1115	0.121526	0.00899418	60
60b	cell #11	6262	1461	0.12348	0.00712647	60
60b	cell #12	6250	1150	0.115497	0.0102829	60
60b	cell #13	3477	486	0.107032	0.0141399	60
60b	cell #14	1656	561	0.221945	0.0147376	60
60b	cell #15	3202	375	0.112927	0.010282	60
60b	cell #16	2433	339	0.151055	0.0211359	60
60b	cell #17	5101	807	0.0906016	0.0113598	60
60b	cell #18	2909	637	0.182355	0.0105371	60
60b	cell #19	3422	662	0.17428	0.0136692	60
60b	cell #20	3313	658	0.114497	0.00908288	60
60b	cell #21	4140	1077	0.179714	0.00884702	60
60b	cell #22	4685	1104	0.179335	0.0113882	60
60b	cell #23	3705	511	0.0926674	0.0152534	60
60b	cell #24	3517	575	0.157128	0.0164317	60
60b	cell #25	3524	539	0.163184	0.0182633	60
60b	cell #26	4352	795	0.203733	0.0150216	60
60b	cell #27	2917	524	0.177178	0.0143398	60
60b	cell #28	2765	881	0.204411	0.0143484	60
60b	cell #29	1761	329	0.24035	0.0309232	60
60b	cell #30	3252	501	0.163786	0.0176658	60
60b	cell #31	4635	1255	0.193072	0.0103329	60
60b	cell #32	2403	534	0.262352	0.0181706	60
60b	cell #33	6371	992	0.10816	0.00878488	60
60b	cell #34	3435	960	0.182697	0.00796178	60
60b	cell #35	3185	698	0.0995061	0.0104066	60
60b	cell #36	4306	815	0.159936	0.0132698	60
60b	cell #37	3866	655	0.0676682	0.00926749	60
60b	cell #38	3951	1115	0.143584	0.00782202	60

## Sheet: Fig.2a
Time (h)	Exp3																																			Exp1
1	115.83	111.608	94.1091	76.885		60.3081	109.453	84.9469	118.751	80.2411	113.759	62.4025	76.3678	86.1454	73.0073	114.996	123.503	90.8173	103.65	43.5719	66.1048	164.909	90.3866	119.878	162.751	243.181	55.3933	42.0679	82.9337	82.1354	62.2705	75.5088				147.692	119.479	146.421	135.481	122.138	62.45	102.249	61.1384	84.1045	79.8653	59.8866	97.2061	93.2377	76.328
2	121.618	112.71	98.1252	82.8361		59.7951	107.051	91.7043	124.995	82.5221	109.923	66.9919	64.3917	88.7804	73.6755	109.557	117.844	88.9386	102.568	75.358	66.2676	170.683	97.6941	133.227	133.836	249.491	57.0107	43.3751	76.948	79.0165	62.7883	93.5794				143.132	113.155	148.139	150.704	117.61	87.8569	97.8558	57.4553	87.9498	79.8865	54.3569	101.608	94.5873	79.7844
3	114.14	111.54	96.5694	80.6334		52.3861	104.788	79.3523	129.632	86.8807	108.624	67.0961	58.6928	90.115	76.7037	101.041	113.074	89.3454	100.568	71.1154	63.7786	160.825	99.7324	121.134	146.821	218.664	61.4827	40.5431	69.0813	68.8391	69.3447	90.9961				138.001	116.871	157.404	150.891	116.536	103.457	96.6198	56.3239	92.6158	74.0207	51.207	105.439	98.6799	82.7927
4	118.525	115.888	105.397	85.3702		55.8499	104.706	76.6831	128.113	92.065	115.428	72.1025	60.317	91.9836	75.3227	98.8507	102.908	91.8899	100.033	76.7039	61.3613	141.542	104.426	115.355	155.198	222.716	59.5186	40.9341	81.8512	66.3323	70.8246	94.7527				132.511	124.882	155.291	131.852	113.058	118.5	95.1981	51.9812	95.452	77.2178	50.5691	127.081	102.944	99.7863
5	119.776	114.9	100.129	90.0587		57.7423	108.379	82.3816	126.033	94.6642	113.816	68.718	62.0701	99.4015	79.1116	101.603	108.001	97.5029	76.0748	84.499	61.1301	131.176	108.03	120.954	157.405	223.213	64.5847	44.5711	84.7695	71.1018	67.5445	96.3328				122.258	114.14	149.042	133.569	110.337	118.738	108.742	55.7438	99.6348	71.686	62.249	106.788	91.2562	83.852
6	116.644	120.921	92.7782	96.7822		58.2867	102.635	82.0167	120.578	99.7991	110.268	68.2252	61.9861	110.453	76.8578	85.9342	91.8707	95.8343	86.744	85.8654	61.1712	141.436	112.424	141.312	158.092	236.013	67.6386	43.1369	87.5974	77.804	65.5633	104.142				111.93	118.681	139.256	117.499	110.818	132.661	106.136	54.5616	101.878	73.8681	61.3385	106.959	99.8977	83.9865
7	111.655	122.526	101.407	103.695		58.4698	106.647	81.6993	117.75	99.7605	110.838	64.9778	63.0959	99.6455	83.1672	89.2983	85.4986	91.7404	87.7879	82.9107	56.473	133.498	106.762	147.871	156.051	210.468	69.2937	43.4545	86.4845	95.2252	67.9881	113.872				105.068	129.005	130.219	126.687	121.73	120.6	107.207	56.3202	111.153	85.8898	57.8693	130.656	98.0306	102.593
8	117.36	116.215	98.2619	98.7316		57.4081	111.124	81.693	124.207	99.0884	110.275	73.6582	60.849	96.7741	84.8921	86.8367	100.341	104.082	82.336	79.7117	62.7614	146.38	104.72	151.328	176.285	195.19	74.1959	42.6686	89.4593	95.3536	68.868	114.483				100.079	128.081	121.894	118.427	116.188	133.027	114.131	51.6824	109.54	78.1473	62.2057	118.228	101.308	92.8345
9	110.925	121.27	97.5698	114.636		59.3798	103.188	84.5187	119.633	99.9549	110.302	74.7906	64.2363	106.153	87.7585	95.611	96.4423	99.0113	95.5197	69.7115	67.3306	146.622	106.47	144.615	185.906	176.566	77.3137	45.2634	88.8503	112.208	70.4274	124.76				100.324	136.346	126.409	120.128	121.854	139.764	105.415	41.9596	122.521	84.8179	56.6515	110.408	108.736	86.6942
10	118.282	129.042	102.125	110.525		57.5924	113.624	84.7428	138.717	98.1431	107.789	74.5728	63.7312	114.033	80.4147	96.3156	98.6264	99.9672	87.7167	70.6409	65.126	149.185	102.436	132.815	165.364	152.492	77.1977	48.0612	91.1592	109.813	61.933	120.889				101.337	122.201	124.579	124.716	118.35	133.258	115.654	40.27	140.805	102.149	57.49	105.427	113.499	82.7835
11	111.8	122.323	96.8185	112.697		57.7745	108.484	81.4185	129.661	93.7217	107.568	73.1001	59.9337	120.608	95.401	98.5909	100.099	98.412	82.0692	77.5182	60.4447	140.708	104.419	130.161	163.206	131.08	78.4245	47.3243	94.5541	98.5136	68.3746	120.999				108.659	114.176	106.956	120.382	122.538	131.762	128.423	45.7837	137.405	102.788	77.3915	97.5628	103.469	76.6081
12	115.053	119.185	75.3776	101.407		57.3696	107.719	95.4539	126.32	92.7497	103.934	71.08	56.4892	114.239	92.8133	105.018	109.16	105.903	73.9981	79.6382	57.0795	137.906	102.592	144.131	156.773	126.581	82.4247	43.4163	89.4213	100.813	72.956	134.116				109.971	114.899	106.353	122.806	121.193	125.365	134.663	39.1614	130.511	94.8915	89.0247	119.686	112.082	93.9795
13	114.556	128.931	66.1365	98.3439		61.6142	109.414	106.319	129.866	94.3998	106.876	76.6065	53.0977	137.515	89.1876	105.928	99.7785	97.4245	74.9607	76.5065	60.1103	134.129	108.412	118.068	155.906	111.6	84.2985	43.2918	89.0057	98.9367	67.8975	141.029				107.732	115.869	103.511	121.959	112.958	123.999	136.172	37.6465	132.506	85.1985	73.3099	127.825	117.316	100.37
14	110.704	131.687	65.5146	102.925		65.7101	99.4035		115.779	89.0576	107.352	79.8462	55.7428	139.847	99.6742	111.255	106.2	97.0791	74.6993	76.8799	66.0579	127.511	103.725	117.049	142.485	108.792	96.8872	42.5835	95.7911	104.969	70.9574	126.941				107.742	116.575	101.07	109.774	110.492	125.681	140.293	46.7374	143.476	90.7751	97.2821	69.0475	110.939	99.725
15	111.106	133.457	66.3118	109.172		70.1824	107.841		116.239	91.1538	113.605	80.4139	50.7458	150.088	100.998	129.556	105.199	91.3033	75.2849	76.3407	70.458	130.596	108.558	122.133	138.975	114.054	99.9614	45.4425	99.5989	101.733	70.6014	140.128				106.483	122.376	103.536	120.379	120.557	130.225	125.805	52.8591	137.209	92.8956	88.1609	58.1732	104.365	45.6787
16	116.982	123.338	70.1029	108.526		72.4347	107.739		120.925	93.6586	112.757	80.962	50.6879	135.294	98.5924	120.242	98.4301	104.901	69.3067	80.2237	67.7289	121.566	105.372	123.813	136.493	110.687	104.611	49.0408	99.9	105.195	62.466	161.149				110.081	114.1	97.2306	112.929	119.623	129.803	132.831	55.0516	132.762	90.5221	86.1418	82.5888	102.364	82.2447
17	107.931	107.695		102.796		78.8743	107.781		121.932	98.8875	110.722	85.393	46.8673	126.639	104.029	121.383	87.3468	101.424	83.1745	80.0026	67.8306	116.718	100.978	116.24	119.035	111.563	107.749	51.0053	99.6325	113.436	61.777	148.342				108.163	110.069	75.3218	113.293	129.592	114.069	127.283	64.2295	135.171	87.8954	81.0645	121.773	105.496	89.7353
18	120.658	39.6694	95.8075	101.708		83.6829	112.985		118.01	100.667	110.573	87.4784	44.7798	124.843	94.9898	123.318	84.6988	114.42		78.5357	65.2449	117.902	92.3177	121.593	114.949	101.571	115.162	50.9276	100.171	108.207	52.9323	134.609				104.082	115.451	96.8736	128.476	131.544	119.901	120.737	57.9773	136.86	83.1671	79.4522	82.5888	95.6202	87.9515
19	117.178	95.0414	97.1431	110.219		81.8627	109.804		121.225	102.738	107.364	95.9422	47.6299	130.981	101.447	117.483	80.5217	117.579		76.9053	61.3136	116.917	100.401	119.236	117.538	108.584	104.791	59.137	113.659	103.948	49.7185	132.58				100.815	122.953	98.9141	129.966	129.981	116.824	124.906	55.8384	140.835	88.4468	78.9744	121.773	105.549	94.3148
20	109.244	96.6424	100.22	113.443		80.4026	111.23		120.87	105.027	101.439	96.6374	49.7239	133.187	105.393	97.8038	73.5013	111.841	85.7352	74.7221	61.2597	113.094	108.593	116.422	122.723	107.91	94.5928	65.4267	114.492	109.003	50.2482	124.531				102.883	129.07	96.0228	126.207	113.571	114.882	143.014	63.6578	131.827	83.5023	95.1795	125.037	119.034	96.5817
21	108.008	97.1718	101.129	105.236		86.2337	113.043		121.026	106.845	101.442	88.4663	60.1982	111.494	96.9226	104.224	73.3168	110.415		82.5826	60.6035	111.331	100.339	125.098	121.862	122.365	92.378	71.722	111.567	112.617	53.6558	118.344				101.988	130.134	95.6958	125.199	119.36	127.051	155.024	63.1908	124.489	84.6756	89.6564	115.746	108.785	90.9066
22	103.428	97.4614	105.172	109.282		86.7139	115.318		130.961	107.342	101.996	92.2676	68.671	103.442	92.871	84.2726	72.6816	111.693		86.1681	63.4692	113.938	94.0893	110.795	105.908	120.496	85.0975	71.0406	120.37	106.494	66.2829	130.145				103.087	121.805	93.9342	121.127	116.261	126.268	150.86	59.8865	115.374	86.9994	103.53	122.375	114.167	107.169
23	102.656	100.676	103.008	108.898		85.4219	126.484		128.184	104.583	112.396	92.6632	76.4621	87.1324	96.0088	54.1939	64.0131	96.2339		92.7811	63.2121	109.905	87.8303	96.6474	91.7116	94.8933	81.6388	71.1415	115.405	111.322	60.0993	125.666				100.572	112.116	91.0202	122.346	120.234	113.483	152.792	66.3962	116.951	88.3555	101.801	122.828	92.2378	110.374
24	114.329	99.6782	102.786	115.593		88.81	125.34		130.985	104.461	113.367	96.5546	79.4907	81.1743	96.4766	43.0106	68.8914	90.9723		112.856	63.4378	121.386	86.1176	100.304	88.2584	70.5807	88.8858	73.8506	110.564	107.557	58.6837	142.158				99.2665	108.564	91.9247	117.939	126.565	115.734	145.858	49.201	117.771	86.7691	95.3609	113.105	91.4205	115.489
25	120.273	98.5691	97.072	94.0951		87.0309	116.714		127.682	107.464	111.236	96.0712	77.2628	73.2706	98.9027	45.1407	71.2878	93.4757	96.555	120.663	63.8348	121.579	72.4247	104.028	86.4261	58.6857	82.4691	73.9839	109.575	92.0276	60.0167	125.028				94.5347	103.713	96.651	112.373	120.998	119.237	156.834	52.0372	126.034	87.5158	107.265	106.572	103.269	124.664
26	120.635	96.6769	101.837	100.284		85.1306	121.951		128.851	102.38	110.967	100.866	82.1524	79.4602	109.35	48.9792	78.3652	94.4537	90.8392	106.928	69.3469	117.841	74.8656	98.4879	89.7072	59.6003	84.2981	75.8483	111.237	85.7029	57.2739	124.185				95.4454	101.927	99.818	113.263	113.52	130.871	161.794	54.0719	125.531	87.9153	112.295	107.669	106.08	124.204
27	116.987	99.5174	99.8274	102.748		85.4003	121.25	78.3612	120.276	103.076	107.628	98.1798	81.3157	79.171	110.413	55.4194	90.7272	103.57	90.9969	102.945	73.8624	114.085	71.1231	107.16	91.2898	59.9979	86.416	79.5125	118.521	71.3937	53.9606	118.447				94.6844	90.6668	99.8834	116.444	104.706	126.118	166.111	55.6855	132.175	87.5454	119.812	95.6598	94.5714	121.689
28	125.52	99.6404	102.337	94.5699		86.3501	115.796	82.3792	121.619	98.9264	106.713	95.4868	78.9513	80.3547	117.467	60.2341	95.6109	99.712	97.2167	101.674	76.6075	110.4	67.8049	105.568	92.5837	58.8978	87.0776	83.4487	127.516	64.6748	61.1877	120.606				97.4881	88.1097	97.5443	108.898	101.085	107.916	146.693	56.8588	130.026	86.1972	119.953	96.9876	80.7161	119.855
29	127.356	100.167	104.693	88.3374		81.7208	116.71	82.1689	126.067	101.087	104.411	103.321	78.3638	79.1117	119.991	69.2277	110.4	103.053	104.964	112.378	82.1042	111.751	67.3272	113.273	91.5963	52.5362	86.0266	90.4127	116.755	66.7194	60.4865	129.628				99.935	82.8804	95.8246	93.6891	106.128	95.1567	125.796	51.6082	135.993	81.0357	108.854	85.1068	79.5427	126.425
30	121.541	97.2935	95.9919	94.6747		78.8387	116.809	86.625	131.132	102.96	102.542	103.377	74.2778	69.7614	117.265	70.2135	124.767	97.7455	108.976	101.045	86.348	99.5549	68.5011	109.747	99.9473	54.9226	82.2089	92.3336	117.338	64.659	62.2256	122.375				96.3302	85.7798	94.7685	94.1149	106.294	93.7057		61.5781	114.184	88.2413	101.12	87.4597	81.7639	116.52
31	118.029	92.9977	101.072	101.009		81.8211	115.394	92.0546	125.036	99.7598	104.091	91.7246	78.2757	75.5915	113.285	74.7	127.737	102.462	108.01	95.8798	81.9763	101.52	69.385	112.169	100.339	54.3463	80.6269	91.7198	115.792	67.1629	63.3128	135.513				95.6916	85.0006	98.2697	90.6401	100.554	93.6173		58.9954	105.006	119.495	107.99	84.0502	86.9218	126.651
32	123.884	98.7178	108.41	102.302		84.3986	120.894	86.2571	115.232	100.103	108.447	94.0677	83.013	72.9296	111.35	78.5586	128.545	104.922	108.013	104.011	85.768	113.427	69.4867	109.808	100.766	54.8283	79.1119	90.1601	114.712	67.6111	65.3675	52.9184				104.919	80.5224	96.8609	94.6457	97.8992	93.9393	165.117	53.5145	104.384	105.628	120.684	95.1976	92.6804	116.06
33	122.403	102.579	109.27	104.518		95.967	120.222	67.964	106.358	99.2405	107.434	96.4874	91.3138	71.9759	104.12	99.1006	122.178	103.505	114.051	103.18	88.7181	110.606	76.2447	112.016	103.85	54.1059	81.0096	85.6672	111.117	69.6316	66.0586	113.099				110.907	74.1011	88.266	94.575	99.1417	99.8606		57.8977	99.0687	89.8896	118.855	106.917	91.4364	113.525
34	127.521	100.809	110.013	104.756		100.212	118.55	60.5788	115.405	104.985	101.883	98.5978	87.356	72.47	103.329	109.883	105.191	103.828	113.798	106.529	90.6314	110.143	79.7596	100.372	104.731	58.3444	79.9624	91.789	112.542	66.6256	78.1157	120.231				110.961	54.8359	98.1818	89.518	98.2132	95.5012	150.949	57.5756	106.559	98.0951	117.058	101.848	103.158	107.595
35	119.278	103.199	112.397	97.2601		98.3031	119.594	62.1392	105.877	105.725	102.523	98.7111	83.2577	86.6547	102.457	105.326	90.5688	102.011	111.765	101.806	90.1832	114.395	81.4841	103.909	112.084	62.4017	80.4584	101.516	112.3	63.6342	89.5361	131.892				111.212		109.862	95.4695	91.0247	94.0838	136.295	126.798	103.337	99.809	106.128	103.59	99.4866	107.795
36	118.365	104.213	112.069	102.904		106.318	113.126	64.1951	109.413	111.111	100.177	96.415	85.5941	75.572	103.984	94.0166	92.2144	107.659	111.223	98.2364	88.5839	110.846	85.4343	96.8188	105.885	59.3334	86.1051	99.8521	110.571	64.1354	87.007	141.358				111.275	69.6063	108.581	81.1381	95.9618	93.3661	149.784	117.418	105.973	103.311	101.337	103.346	99.1735	93.1451
37	100.086	103.802	111.077	109.363		103.967	106.677	65.5782	105.883	110.682	98.0886	98.1567	87.7099	78.2254	108.214	96.7885	99.2247	111.915	103.928	101.862	89.4307	115.773	90.0668	99.4814	100.307	60.9347	100.433	104.86	123.347	66.0753	85.3101	138.539				103.567	84.7134	108.332	89.4585	93.2183	93.7807	141.558	112.69	101.109	95.1178	103.991	110.715	101.16	99.4557
38	102.07	102.645	112.199	111.423		94.459	103.893	77.6638	101.775	108.912	96.6499	101.293	83.3747	89.1642	105.904	85.4911	109.023	114.415	110.733	107.426	93.9741	112.314	89.6342	104.571	101.366	65.2216	101.919	98.5707	132.634	74.7489	95.5179	131.609				97.2163	89.2093	106.684	87.161	92.7953	104.82		113.058	91.5136	94.6506	96.1423	104.84	100.172	91.6542
39	101.236	104.253	115.168	107.28		93.7668	100.198	76.1319	103.264	111.291	98.4418	99.4864	90.0654	107.513	110.167	100.186	95.3929	116.382	118.74	111.331	96.5618	115.559	92.4486	104.737	101.37	67.6081	106.507	94.1941	123.964	75.4293	113.564	130.822				94.1316	93.2049	105.907	90.4277	91.9355	101.938		98.6998	89.6218	87.6458	93.2526	98.7194	106.376	91.5169
40	99.4171	108.951	107.921	106.856		98.6971	103.66	74.37	104.103	109.731	92.0334	101.141	94.4733	104.056	123.534	103.007	120.859	116.5	110.311	118.757	100.828	113.767	98.6088	99.3801	104.493	68.9278	107.942	95.625	119.368	77.4106	119.923	130.91				90.8432	103.188	105.557	87.7987	89.7086	103.822		102.647	87.3617	92.4645	110.465	102.797	109.074	100.296
41	101.541	101.946	99.5283	107.279		96.9946	98.4528	84.8332	103.916	109.324	90.8592	101.645	99.195	111.013	122.255	103.622	123.662	120.315	108.786	124.483	98.8504	109.856	102.644	102.809	99.5906	69.2722	104.775	98.0198	116.082	77.4303	114.014	136.117				90.8566	111.812	101.937	95.8828	86.7417	106.135		105.845	84.9521	91.5032	97.772	104.621	103.607	93.9395
42	99.4371	96.1708	101.425	110.523		93.4285	102.544	83.2547	100.631	110.505	85.5323	104.315	94.0391	109.664	116.958	114.499	136.426	114.35	111.96	133.27	96.6535	110.082	108.372	104.357	93.4898	75.421	115.822	102.998	118.652	77.2384	113.008	146.133				97.429	113.951	94.1518	90.4503	85.3252	96.3576	89.835	106.404	82.5057	94.2009	107.039	99.3344	110.946	95.7599
43	84.9952	100.204	101.798	106.554		94.3378	105.217	81.0088	99.2684	109.239	87.2675	105.687	87.6464	78.52	119.035	114.621	140.484	115.841	110.877	124.128	96.5839	104.742	120.051	100.8	94.795	73.1479	126.66	104.697	115.302	87.6344	106.179	140.551				95.8987	115.394	90.6836	88.6778	87.5212	98.0267	73.1617	114.365	86.4534	90.9474	117.72	90.5156	110.95	83.2948
44	72.96	100.64	97.5176	103.355		97.6409	105.285	81.4964	107.843	108.348	87.9853	105.549	91.9847	100.978	114.851	112.434	135.145	119.989	124.148	120.336	98.2951	104.998	126.116	102.885	98.7019	72.8	126.08	104.113	118.774	74.5354	118.825	121.901				91.6147	110.681	91.8767	85.4917	80.8522	93.7772	84.0161	96.8017	85.5556	92.7881	119.842	82.4052	111.74	86.8768
45	74.5707	95.3137	92.4951	105.706		98.3119	104.01	73.6955	103.951	107.213	94.2036	95.7351	90.4066	126.111	118.943	112.158	146.184	121.44	112.689	120.12	102.703	99.7566	118.491	98.1497	98.3565	73.6624	129.118	102.2	108.937	73.3448	95.916	102.998				87.1726	99.8543	97.0756	88.2209	80.54	90.0309	91.5047	114.545	85.8247	108.039	110.775	81.6747	106.967	74.2707
46	81.0647	92.0946	93.9976	101.426		91.7643	102.794	74.8122	105.452	103.891	90.2345	90.9515	88.4211	111.038	111.616	110.167	136.44	111.588	110.338	118.978	103.406	103.037	119.685	92.5287	101.538	75.1312	131.82	104.515	114.253	69.8211	114.112	98.9414				84.1964	90.3224	92.3216	89.0626	80.049	84.1278	95.6194	100.107	83.878	92.5557	94.5389	93.5596	113.821	79.5127
47	79.0279	92.4403	93.187	100.976		96.3605	97.6947	81.2136	106.976	104.861	90.9698	89.3843	81.0002	100.639	116.133	108.234	81.4869	115.532	108.279	111.411	102.143	103.5	119.747	89.3846	103.006	81.3421	132.76	110.407	119.816	73.5724	126.381	116.568				87.466	88.864	94.0479	87.6687	83.4047	87.3091	83.2044	97.8174	80.6808	89.5849	82.0818	101.625	105.86	75.1256
48		92.9367	95.5035	100.482		94.2738	91.3097	87.6882	104.089	102.68	97.6748	94.1503	85.9877	98.1336	120.24	108.151	82.093	117.885	110.522	111.214	107.743	102.041	101.568	90.6669	100.593	80.3098	135.289	115.622	116.802	76.3978	98.3297	132.116				91.0018	80.8709	94.1341	85.6349	82.9049	93.5666	75.636	111.758	84.8306	107.903	78.6719	92.0155	110.966	83.9426
49		93.9271	98.0953	103.573		88.9102	87.3209	88.1986	100.712	96.2045	100.409	92.1728	82.6184	95.5633	120.583	99.5235	77.0715	113.844	115.617	114.753	109.962	97.746	91.8949	96.1153	100.567	79.8501	133.094	122.082	115.489	81.8919	73.5707	120.846				95.2913	82.9588	91.6716	82.054	80.7361	95.5595	75.7498	131.186	83.4113	102.456	102.343	96.7376	106.044	83.0642
50		97.2044	98.3697	107.816		85.1188	87.061	81.5526	96.6276	101.468	96.2035	91.412	77.7515	82.9333	111.563	102.398	80.9265	117.699	115.449	117.696	110.227	97.833	101.253	92.2092	96.7726	77.9915	129.885	121.626	116.729	85.3941	75.2648	142.227				95.4389	89.7439	93.5232	88.3189	87.9846	92.8992	78.6736	147.175	86.2953	89.8883	105.024	95.601	99.5271	85.9799
51	83.9937	92.8673	98.289	105.38		88.5584	81.1507	79.9461	88.4661	102.339	89.0854	97.4551	74.0093	85.0302	110.591	99.6744	80.5972	118.132	109.834	121.296	113.06	96.322	105.373	89.4989	96.4634	73.0558	124.282	122.547	116.923	86.8074	82.7107	139.615				94.2705	84.0996	91.0079	84.2424	84.7708	95.1065	75.6273	131.35	85.1242	101.164	81.0098	95.0774	107.264	95.6259
52	86.0058	100.617	100.202	110.302		92.7031	83.2444	74.6488	87.4108	101.863	89.663	103.998	76.8895	89.6402	107.704	111.048	86.6644	118.44	114.505	121.016	115.299	94.7987	113.138	87.7343	96.1708	73.6994	121.357	123.104	115.093	88.0795	93.3737	143.101				94.4001	85.4777	88.8423	89.2473	80.1207	88.6804	75.249	136.979	81.4482	99.8282	84.1017	102.616	104.216	89.3941
53	96.4924	99.3998	99.6163	106.481		100.358	88.9645	68.8525	92.1833	101.738	89.42	104.084	78.9408	91.3419	109.052	123.167	76.236	117.745	106.421	127.509	117.411	93.2372	123.835	94.1488	98.1603	76.5909	117.217	121.716	112.74	91.4251	105.839	142.515				99.7686	86.6701	88.1602	86.7334	83.3538	90.2589	86.503	139.497	85.8055	109.339	80.2309	105.764	104.995	95.7
54	96.5492	102.572	102.638	101.04		97.8477	88.676	69.4382	95.5485	102.567	88.6828	105.781	82.914	93.6008	110.338	121.592	84.8	120.027	109.415	126.697	115.296	90.488	128.602	94.2332	94.1121	75.633	123.74	126.531	114.784	87.6148	113.461	143.252				102.743	84.109	91.5826	84.9542	83.7248	90.8272	82.4257	150.09	86.9563	108.589	86.7286	89.3081	101.93	99.6494
55	96.3587	98.6811	97.4756	97.8153		96.8305	84.264	69.2484	94.8711	103.469	85.7588	103.453	84.6713	89.7506	112.128	116.059	83.3989	121.578	113.115	119.083	127.543	94.1802	131.208	96.4734	88.7771	77.8584	118.008	130.528	113.48	91.0168	114.835	143.676				105.485	79.6943	90.3947	85.3907	81.2486	85.3434	80.4773	140.533	86.6378	102.221	135.402	90.6796	95.9514	101.065
56	96.4577	99.0339	99.1293	96.8962		99.1827	88.6683	66.0083	95.3326	103.031	84.3026	103.985	87.54	89.5254	111.758	112.057	82.6465	119.726	111.323	110.948	122.043	93.4787	109.514	96.2443	88.876	78.937	114.763	137.103	106.47	90.6882	104.63	133.122				105.273	76.9309	91.5545	83.2497	85.3953	92.4875	75.2037	133.4	82.7429	102.528	123.676	91.6742	100.993	98.8458
57	94.7346	93.3167	98.4756	93.3875		97.3356	86.743	68.2929	97.2622	102.69	85.9154	106.3	87.505	95.4063	116.297	118.429	72.6194	120.136	110.942	117.02	121.155	94.1147	112.138	96.5071	88.1138	79.8017	116.712	136.793	108.656	90.7783	117.411	105.697				100.905	78.2528	95.6821	84.0621	86.8161	90.1032	85.5331	139.538	78.3176	101.915	124.437	91.7849	101.247	101.065
58	98.2238	95.9096	99.9312	96.2251		92.4057	84.0834	71.269	96.367	102.781	80.2945	105.334	76.4183	96.8142	116.016	115.091	70.6488	119.081	109.799	113.67	120.129	95.8938	110.707	98.9582	88.2035	78.8094	111.958	138.403	103.227	91.9178	105.337	95.7435				101.379	83.8685	94.9131	79.1248	87.2467	93.9079	74.5575	142.151	81.4593	113.757	116.236	97.9321	99.8778	100.897
59	95.57	97.2709	100.479	94.3273		87.1852	83.3724	75.4856	97.2037	103.588	81.4143	97.2389	90.6896	101.49	113.821	112.525	81.6936	118.597	110.381	107.552	112.072	96.3059	111.43	97.4254	86.5629	77.206	110.49	140.966	106.817	89.4149	106.706	84.2726				99.2046	84.351	88.9154	78.6985	93.4794	92.0458	76.7379	122.906	77.707	99.7346	111.124	92.136	102.924	105
60	92.3792	97.1679	101.48	94.3533		89.2618	80.1362	73.8064	91.6963	101.263	73.0065	102.47	99.509	102.638	117.815	111.932	74.523	111.96	109.064	78.0593	114.896	95.8667	116.725	101.477	90.9424	82.9314	109.103	138.961	103.289	84.9893	123.679	76.8095				94.7938	89.5425	89.8288	78.1609	90.452	93.737	67.0767	132.832	76.2276	107.228	125.43	94.8713	100.963	106.5
61	91.2772	98.7307	102.928	94.6126		89.8028	82.4499	78.2292	88.7	102.27	78.1846	100.479	105.001	99.3311	121.915	114.37	76.1136	112.595	106.578	76.5514	112.561	93.6774	113.828	99.5747	87.7566	85.4502	101.009	136.98	101.473	82.5222	106.613	55.842				92.737	80.1445	91.5565	82.378	90.3453	94.5523	69.3614	140.397	77.0553	107.662	139.637	91.2582	102.405	98.8587
62	87.2098	101.724	103.87	97.3865		96.2065	83.7892	82.4701	95.0642	100.952	77.2537	99.5164	114.952	97.5043	121.847	115.794	70.3585	109.886	105.12	101.398	112.34	87.6015	101.882	92.9909	86.3464	88.5133	97.8238	135.356	103.371	83.3687	99.395	53.768				91.187	96.353	88.1892	77.3241	93.9479	92.9165	66.029	146.306	76.5442	106.241	110.566	87.4805	105.784	102.276
63	87.2492	101.351	104.048	95.0736		98.898	82.7426	83.7229	92.2429	99.7547		104.346	106.681	95.8835	117.324	105.292	74.1869	111.559	106.337	106.498	109.075	87.463	99.4407	92.7012	84.6097	90.6011	94.5711	131.05	103.811	88.4416	117.152	58.7762				88.6438	102.678	81.1079	80.6075	95.4439	89.9937	66.1038	144.007	81.4965	117.238	123.568	94.4204	103.049	108.031
64	93.8538	96.5795	98.0482	93.8882		99.2837	80.4079	85.2581	91.6512	98.115		105.639	107.136	102.888	112.412	96.1132	75.742	108.37	99.9688	107.388	109.119	80.6311	97.0969	93.3941	83.345	91.1511	104.649	135.033	105.458	95.7319	116.414	70.2659				82.0276	107.363	85.4708	76.8191	96.9511	88.7533	67.0341	136.308	81.4775	117.942	127.799	90.4989	102.285	108.624
65	88.8	93.3439	97.5667	97.0432		102.63	84.1512	87.9342	87.7347	97.9842		110.427	106.463	97.771	113.272	102.954	73.2902	109.915	99.5979	93.129	110.467	78.4293	100.178	92.3483	79.8373	86.3579	103.382	132.553	109.247	104.129	126.539	61.7667				77.7478	100.628	87.1166	75.0113	101.015	83.7022	65.7217	136.563	83.9799	107.408	121.726	97.6672	77.6743	114.08
66	91.1734	96.48	98.1315	94.3346		109.465	79.717	93.9359	86.4672	99.5266		111.813	111.151	100.793	108.532	109.719	76.8347	108.251	98.5244	93.6282	113.942	83.3303	107.671	91.067	74.7981	84.2265	103.599	133.96	105.306	111.309	135.792	65.0888				78.3508	100.978	82.6004	70.3671	96.7363	77.5267	60.7676	132.883	82.0074	106.222	68.4034	97.32	96.5712	113.443
67	93.4532	93.8834	99.659	97.7379		121.615	78.2096	103.937	83.6324	99.4574		108.192	106.245	113.918	103.343	105.373	70.9806	105.833	94.9375	97.3429	111.609	89.8158	109.776	92.4061	77.9596	88.439	100.47	130.798	102.425	116.952	136.229	67.2006				78.5621	95.2763	82.7449	68.5796	92.2018	80.7014	60.7108	128.12	87.1626	116.011	133.721	97.6138	97.5786	115.35
68	97.6884	96.2858	99.4875	98.5543		125.146	75.957	113.21	79.3382	96.8718		107.956	108.325	106.38	99.8786	102.217	74.7749	104.673	93.9581	96.7544	113.36	92.1526	106.695	93.2209	80.6178	87.8706	99.2922	132.198	99.1003	118.847	146.756	67.3861				82.0485	97.0966	85.3509	72.6761	89.6431	83.1307	66.5553	134.961	85.3373	114.824	127.943	91.4114	90.0934	113.237
69	95.3394	100.319	105.464	95.512		124.009	72.1778	103.694	80.8071	95.1939		105.209	117.22	113.422	105.061	106.13	69.9062	100.555	95.7312	98.7345	114.37	90.8619	108.814	86.5559	83.5572	95.1267	102.467	130.958	99.279	117.515	147.498	63.0482				83.2553	101.851	87.0541	66.8292	93.43	74.6006	67.5235	131.9	88.9294	106.359	138.023	90.6112	87.2767	112.676
70	98.7932	101.707	108.459	98.3079		108.232	71.6174	100.1	80.3561	96.1641		109.501	124.206	109.672	104.6	105.728	75.4887	98.5112	93.6807	101.329	114.899	84.0113	111.541	86.9729	84.7991	97.9585	103.095	128.966	97.0442	121.463	137.719	62.1411				86.3146	109.029	89.193	71.7312	98.0634	81.1871	66.9968	132.799	88.5727	129.902	139.872	92.7933	85.9355	116.802
71	100.03	105.366	111.171	98.0307		117.613	70.3888	99.287	73.8597	94.3395		107.168	131.357	101.94	107.508	100.752	81.0575	98.7721	90.95	106.569	119.809	85.4591	114.141	81.6483	82.9899	95.5106	100.308	130.593	95.545	118.356	135.937	64.8246				91.4302	100.723	91.9362		95.3106	80.596	64.4464	130.221	89.1927	127.74	128.849	103.253	93.2683	107.928
72	107.081	104.064	107.179	92.3401		121.758	71.3813	98.0542	79.9004	96.5333		107.181	136.856	102.457	106.279	103.592	87.4816	96.241	84.2037	104.173	121.44	79.3692	110.277	77.5733	77.9568	95.5491	97.1576	131.58	93.8023	120.763	129.248	63.7037				90.1821	93.1939	92.3531		88.2258	81.3671	63.8313	125.584	86.7345	112.277	115.349	102.897	96.2231	107.429
73	108.311	102.657	106.797	91.4371		121.887	70.4024	103.697	76.1534	96.2228		107.212	127.741	96.9991	109.131	97.1136	86.4189	90.7742	86.4121	100.647	124.681	76.3371	111.868	78.9471	78.0026	94.3359	96.975	129.806	92.1276	121.59	139.4	65.3544				91.6458	87.7204	89.605		86.6739	77.9708	66.171	130.347	86.6216	129.611	112.562	95.9582	93.4707	104.616
74	104.823	101.751	109.245	95.5735		124.449		109.433	77.3737	99.1979		106.846	127.269	100.12	105.644	99.888	94.7168	94.9543	85.5698	106.894	123.619	79.6231	111.049	81.5347	79.2242	94.2235	99.5255	126.021	91.3318	124.222	133.24	63.6727				92.3976	91.9043	91.6346		86.7407	76.1123	62.3133	161.222	83.6154	123.158	115.93	95.5	90.8281	109.839
75	96.4065	99.6074	106.706	95.2075		115.071		120.711	76.6861	98.1216		105.89	126.809	99.7115	25.2376	99.7507	91.939	89.798	82.62	107.01	123.259	78.5038	122.652	82.5174	77.2344	97.6571	99.2475	122.334	91.2688	118.558	137.727	63.159				96.2046	85.6474	89.5901		90.6387	76.1373	63.2564	165.866	83.686	129.455	113.099		88.7508	111.405
76	92.8655	103.739	105.277	100.525		117.667		132.495	76.4631	97.0669		105.931	146.858	103.003	26.0239	103.193	102.79	87.7266		101.508	124.984	78.7386	126.125	87.8045	78.5273	98.2957	101.939	122.556	89.7039	122.732	137.595	61.4332				96.8772	90.8075	91.7776		91.5335	80.6727	61.8398	166.36	85.5583	129.868	115.998		89.15	110.554
77	91.7286	98.2664	99.4909	100.283		119.569		143.956	76.207	97.7217		109.259	148.807	104.718	25.0606	101.45	99.4218	87.7956		104.757	124.764	75.5472	122.778	92.7815	77.0511	86.8779	101.59	120.837	90.9316	126.733	127.431	63.6533				98.6137	85.0632	92.1723		91.5486	79.6059	64.0194	189.532	86.6417	138.614	115.746		90.1569	116.432
78	83.0029	95.8469	100.572	100.778		118.328		127.251	79.5115	95.0514		113.033	145.723	98.6869		99.9372	110.53	84.8193		108.174	125.187	72.0562	109.614	91.4889	73.7264	91.2997	101.306	126.14	91.021	123.228	120.241	59.5516				101.111	94.7783	91.3864		89.2388	79.7049	65.9257	172.343	87.2362	139.93	98.8095			117.116
79	78.2374	95.3142	101.43	100.768		124.181		124.47	82.5015	95.8619		114.392	143.867	101.451	62.5604	99.2364	111.853	81.516		102.319	125.244	72.0511	102.133	89.9545	76.0705	87.3856	101.437	127.698	90.2484	123.961	123.446	58.4409				100.781	101.428	93.9251		87.7094	79.7583	65.6845	198.87	86.6344	137.007	107.347		98.1245	114.658
80	82.254	99.7936	101.506	100.431		123.546		121.97	84.1014	93.4537		113.764	120.026	101.054	68.9175	103.113	106.793	81.0548		101.783	126.92	73.481	99.305	89.1485	78.0174	88.4147	102.7	122.054	88.8761	125.905	121.178	56.6304				102.295	101.431	94.9218		85.6654	77.631	70.1211	183.945	88.0248	137.372	105.517		89.9833	117.523
81	79.0803	99.4217	103.006	100.955		121.569		119.671	85.3023	94.0471		111.783	131.316	99.2675	77.7939	107.172	95.3577	77.8091		107.797	130.311	73.565	103.367	91.0624	79.2665	86.0064	102.324	118.901	86.2375	122.712	122.606	58.503
82	86.2354	100.002	105.872	101.287		127.672		129.121	83.5345	95.6416		112.288	142.692	100.077	75.8098	106.552	97.1471	78.9376		103.003	132.683	75.1874	102.251	87.638	79.5832	89.8899	103.985	114.393	86.2787	126.75	121.272	63.3199
83	79.5216	98.5256	102.182	98.5001		127.704		127.898	85.5314	97.1545		115.417	156.903	103.336	88.7025	101.645	103.323	76.2337		107.551	134.74	69.5514	100.623	83.0564	77.9724	90.5923	103.698	115.661	84.9306	121.537	126.722	65.8149
84	76.4431	98.0428	102.361	101.215		128.274		133.765	84.7593	88.3908		113.769	160.998	99.4237		103.316	101.679	75.2597		104.816	133.734	67.8666	96.9688	85.8643	79.4239	91.3	105.782	116.572	83.5239	120.534	130.529	64.262
85	78.5045	93.1516	98.2524	102.444		123.742		143.472	84.2514			115.611	159.243	99.3254		100.158	104.546	74.8204		103.852	129.454	68.6778	93.1114	84.1439	79.4284	97.5533	108.026	113.709	82.1617	79.518	131.375	66.1511
86	80.0533	94.3694	99.5741	103.121		126.779		144.816	81.3328			120.33	159.9	94.7135		99.5043	122.989	75.6041		106.712	131.313	71.2801	96.254	84.127	81.84	100.842	105.813	112.805	81.6186	115.364	133.584	66.1447
87	82.7869	88.3842	97.0323	102.342		132.849		146.124	81.4636			123.078	162.002	100.62		98.8755	123.294			105.486	131.245	65.9585	97.7131	83.259	80.4559	100.563	106.822	116.208	78.1001	122.677	129.185	68.4692
88	78.1614	88.7792	100.406	102.777		132.089		139.69	83.318			119.07	167.859	101.141		95.9193	133.123			105.758	131.054	72.8269	95.3551	85.8491	79.8945	94.6922	106.795	119.046	82.6948	124.319	130.294	65.9462
89	76.0102	90.6956	102.77	99.2619		136.782		137.549	82.8791			115.171	162.39	102.681		97.9746	147.549			105.803	129.09	71.4487	97.4175	83.0719	81.2266	98.1071	109.186	119.959	80.8474	126.786	138.577	69.7069
90	79.3335	93.2954	104.172	98.5958		138.158		141.768	83.8796			115.707	152.084	97.8673		94.8307	137.911	77.1677		99.1832	128.47	72.6572	94.2534	79.0006	78.8827	93.2237	109.005	121.383	83.8893	125.333	138.055	71.239
91	80.8188	85.3221	100.905	98.3609		137.407		144.423	83.0081			113.662	154.774	98.643		97.7765	139.094	76.096		98.0831	129.04	69.5695	93.7036	75.8011	74.7559	100.104	108.318	118.889	83.7887	128.317	137.312	75.2951
92	83.9319	83.1763	100.583	96.9906		140.78		148.249	79.9011			116.533	155.364	107.068		105.052	126.099	73.2598		99.2307	127.381	65.3535	90.3935	76.106	75.0694	100.987	104.72	118.044	82.666	133.137	142.791	74.8698
93	82.5183	83.1092	100.315	98.0158		140.297		151.733	75.6194			117.013	154.154	107.032		103.717	128.192	75.7532		104.666	126.307	67.77	89.1029	80.2049	73.6587	104.611	108.33	117.758	83.7436	135.529	138.737	72.2683
94	82.9278	87.3762	100.597	96.2871		139.444		149.869	74.5539			118.997	156.065	104.091		100.589	131.715	77.2804		99.0555	126.119	67.5994	83.8709	80.7549	76.1108	109.018	107.229	119.171	75.9848	139.118	135.136	66.458
95	80.7447	84.8083	100.757	93.821		141.509		152.702	75.1839			120.387	154.67	105.995		99.9025	135.759	77.3641		104.431	126.841	66.9348	85.0759	80.323	74.4198	109.051	111.944	117.662	75.1942	143.239	128.166	66.5583
96		86.635	104.355	94.4335		142.095		144.71	70.2341			126.246	148.744	104.329		101.103	128.699	74.317		103.153	125.362	67.2042	84.5134	79.5478	73.6481	115.315	114.482	118.32	75.4703	143.361	121.427	66.4688
97		83.9046	101.536	91.898		148.774		144.376	63.069			123.075	139.484	98.1175		98.6835	124.066	74.7817		101.679	122.827	70.4087	85.6032	80.2143	74.1241	110.776	112.966	118.355	80.6671	142.579	116.93	64.4569
98		81.962	101.934	89.679		149.514		160.306	67.2347			127.44	148.289	99.4989		98.6768	122.358	72.7149		99.9846	119.519	72.1186	86.2278	78.8864	71.1438	111.725	111.469	115.512	79.6702	143.035	112.763	64.9453
99		86.39	103.076	91.8497		155.371		159.758	66.5254			129.321	138.9	102.827		99.2453	113.975	70.7561		101.14	120.802	67.7334	84.317	76.9503	72.2222	109.07	111.753	114.189	79.7666	143.999	119.607
100		82.5192	100.292	93.665		154.337		162.039	65.4945			125.919	140.324	101.164		97.6149	114.662			96.3859	118.073	65.4459	89.097	75.1971	70.3792	108.431	108.774	114.139	78.5282	147.624	112.737

## Sheet: Fig.2b
																																	Sample Id	R	Acquisition Time	QC Status	Dataset File	Method File	Na 23 (ng/mL)	P 31 (ng/mL)	S 34 (ng/mL)	Cl 35 (ng/mL)	K 39 (ng/mL)	Ca 43 (ng/mL)	Ca 44 (ng/mL)	Cr 53 (ng/mL)	Mn 55 (ng/mL)	Fe 56 (ng/mL)	Co 59 (ng/mL)
																																1	5% HNO3		30/01/2017 17:09:05		C:\Users\Nexion\Documents\PerkinElmer Syngistix\ICPMS_Nexion\DataSet\ESC\John ONeill\2017-01-27\5% HNO3.212	C:\Users\Nexion\Documents\PerkinElmer Syngistix\ICPMS_Nexion\Method\ESC\2017-01-27 John Oneill.mth
soluble protein data													normalised ICP-MS data																			2	Blank		30/01/2017 17:12:47		C:\Users\Nexion\Documents\PerkinElmer Syngistix\ICPMS_Nexion\DataSet\ESC\John ONeill\2017-01-27\Blank.213	C:\Users\Nexion\Documents\PerkinElmer Syngistix\ICPMS_Nexion\Method\ESC\2017-01-27 John Oneill.mth
Time (hours)	BCA												CT (h)	Na 23 (ng/mL)				Cl 35 (ng/mL)				K 39 (ng/mL)				Fe 56 (ng/mL)						3	Standard 1		30/01/2017 17:16:29		C:\Users\Nexion\Documents\PerkinElmer Syngistix\ICPMS_Nexion\DataSet\ESC\John ONeill\2017-01-27\Standard 1.214	C:\Users\Nexion\Documents\PerkinElmer Syngistix\ICPMS_Nexion\Method\ESC\2017-01-27 John Oneill.mth	100	5	100		10	100	100	0.1	0.5	1	0.1
24	69.474	69.066	69.1068	95.3661	85.0215	92.4688	76.5541	77.4926	80.3287				24	63.1007	50.2199	57.0567	48.3982	53.386	63.8934	67.4118	65.9807	84.213	85.0531	83.7607	73.0634	36.165	37.5634	37.4822	34.6743			4	Standard 2		30/01/2017 17:20:11		C:\Users\Nexion\Documents\PerkinElmer Syngistix\ICPMS_Nexion\DataSet\ESC\John ONeill\2017-01-27\Standard 2.215	C:\Users\Nexion\Documents\PerkinElmer Syngistix\ICPMS_Nexion\Method\ESC\2017-01-27 John Oneill.mth	999.461	50.1421	1004.93		100.141	1000.11	1000.11	1.00111	4.99835	10.0123	0.999882
27	83.022	85.0623	78.4924	82.5119	83.2872	83.5321	86.1233	92.326	94.1215				27	71.4536	75.5403	70.3924	82.4534	90.6122	107.285	103.143	98.9594	88.5416	85.6942	87.2404	82.1537	39.7592	35.6496	38.5478	36.5553			5	Standard 3		30/01/2017 17:23:53		C:\Users\Nexion\Documents\PerkinElmer Syngistix\ICPMS_Nexion\DataSet\ESC\John ONeill\2017-01-27\Standard 3.216	C:\Users\Nexion\Documents\PerkinElmer Syngistix\ICPMS_Nexion\Method\ESC\2017-01-27 John Oneill.mth	5005.58	251.086	5075.59		499.648	4998.76	4993.19	4.99581	24.983	49.9466	5.00177
30	84.7563	83.4505	84.0422	119.442	106.323	113.382	101.14	96.6924	100.039				30	59.4732	42.7688	52.0621	46.6488	73.0032	53.101	56.1302	48.3245	84.5136	81.6907	87.5192	80.4764	37.6899	103.99	37.9032	36.6638			6	Standard 4		30/01/2017 17:27:36		C:\Users\Nexion\Documents\PerkinElmer Syngistix\ICPMS_Nexion\DataSet\ESC\John ONeill\2017-01-27\Standard 4.217	C:\Users\Nexion\Documents\PerkinElmer Syngistix\ICPMS_Nexion\Method\ESC\2017-01-27 John Oneill.mth	685.339	0.456606	-83.9794	1000	-1.6939	5.05692	7.18553	0.00473601	0.0176306	0.0132531	0.0032426
33	90.8774	90.1632	88.4085	100.712	98.243	99.5897	78.9005	78.4108	84.8787				33	27.9234	30.3472	31.1863	39.6158	18.7483	22.4825	24.0873	27.4125	71.5136	66.5755	65.2873	66.4058	40.2837	41.6337	42.2421	53.4272			7	Standard 5		30/01/2017 17:31:17		C:\Users\Nexion\Documents\PerkinElmer Syngistix\ICPMS_Nexion\DataSet\ESC\John ONeill\2017-01-27\Standard 5.218	C:\Users\Nexion\Documents\PerkinElmer Syngistix\ICPMS_Nexion\Method\ESC\2017-01-27 John Oneill.mth	7179.27	-1.33617	-160.376	10008.8	-1.03712	0.942899	1.32704	0.00486484	0.00294213	-0.0611749	0.000504854
36	70.535	72.3305	69.168	90.3061	88.6738	89.9592	83.0424	77.3498	77.3906				36	28.784	30.498	36.3649	35.8204	27.9056	28.4449	45.6627	34.782	71.2883	70.9594	69.9183	62.9679	51.3196	51.515	55.2398	55.5524			8	Calibration Curves		30/01/2017 17:31:17
39	98.9572	107.078	102.936	76.146	85.8785	77.411	97.6921	98.5491	91.1834				39	41.9684	33.1968	33.0579	40.415	22.9701	32.2558	56.3974	48.0852	79.52	72.3247	75.5642	70.3139	57.9953	57.0042	59.6002	54.9752			9	5% HNO3		30/01/2017 17:35:00		C:\Users\Nexion\Documents\PerkinElmer Syngistix\ICPMS_Nexion\DataSet\ESC\John ONeill\2017-01-27\5% HNO3.219	C:\Users\Nexion\Documents\PerkinElmer Syngistix\ICPMS_Nexion\Method\ESC\2017-01-27 John Oneill.mth	4.2935	2.69856	-53.0393	-50.6897	-3.08891	3.25387	1.17015	0.00395227	0.00163464	0.00159181	-0.000356743
42	84.5523	84.9399	84.1034	94.5296	102.915	100.283	76.1664	73.6772	75.085				42	49.2578	56.3343	92.8407	58.1073	44.622	47.2561	82.0678	53.8556	85.8982	86.5698	87.7171	80.0974	63.4205	70.2201	65.1476	60.1269			10	SPS-SW2 100x		30/01/2017 17:38:52		C:\Users\Nexion\Documents\PerkinElmer Syngistix\ICPMS_Nexion\DataSet\ESC\John ONeill\2017-01-27\SPS-SW2 100x.220	C:\Users\Nexion\Documents\PerkinElmer Syngistix\ICPMS_Nexion\Method\ESC\2017-01-27 John Oneill.mth	102.301	5.95594	137.565	142.308	7.47221	102.37	103.557	0.0955103	0.538873	1.0405	0.103285
45	73.3099	76.1868	80.0023	74.0648	74.2689	75.8399	84.2462	86.2049	85.6336				45	50.5429	48.7283	48.5702	50.2165	41.8599	58.6417	48.4703	41.8148	90.564	88.6791	78.672	91.3507	67.6197	67.3106	61.4198	71.5642			11	SPS-SW2 10x		30/01/2017 17:42:34		C:\Users\Nexion\Documents\PerkinElmer Syngistix\ICPMS_Nexion\DataSet\ESC\John ONeill\2017-01-27\SPS-SW2 10x.221	C:\Users\Nexion\Documents\PerkinElmer Syngistix\ICPMS_Nexion\Method\ESC\2017-01-27 John Oneill.mth	983.072	48.364	1228.78	1841.24	101.229	1073.92	1016.76	1.07006	5.21479	10.3272	1.00022
48	91.6323	96.6516	94.7132	66.0667	68.4131	68.0458	85.2664	82.1242	78.6964				48	128.816	100.032	88.7049	82.4467	97.2652	87.3906	71.9424	74.102	119.803	96.7764	88.379	88.9943	80.5758	69.5796	63.7565	64.8513			12	10 ppm Cl		30/01/2017 17:46:16		C:\Users\Nexion\Documents\PerkinElmer Syngistix\ICPMS_Nexion\DataSet\ESC\John ONeill\2017-01-27\10 ppm Cl.222	C:\Users\Nexion\Documents\PerkinElmer Syngistix\ICPMS_Nexion\Method\ESC\2017-01-27 John Oneill.mth	7276.97	-2.05276	324.961	10327.3	0.85613	1.08683	1.89231	0.0262418	0.00277863	0.0464012	0.000120288
51	94.9377	95.4477	95.0805	71.1879	72.7182	73.3303	87.8372	88.2657	90.6325				51	47.3776	46.2504	50.9299	67.0031	37.7147	38.4459	44.7704	66.4679	95.2099	86.4769	86.9642	84.723	69.5869	80.2095	65.4763	63.7784			13	5% HNO3		30/01/2017 17:49:59		C:\Users\Nexion\Documents\PerkinElmer Syngistix\ICPMS_Nexion\DataSet\ESC\John ONeill\2017-01-27\5% HNO3.223	C:\Users\Nexion\Documents\PerkinElmer Syngistix\ICPMS_Nexion\Method\ESC\2017-01-27 John Oneill.mth	3.67266	0.86809	66.244	-25.0543	-6.15286	1.26387	1.52013	-0.0033117	0.00371246	-0.091661	-0.000582342
54	80.696	83.5117	78.3088	86.1437	87.3271	86.7966	94.3664	94.1419	92.3668				54	62.2245	92.9636	92.203	70.5348	58.5466	89.5634	87.6909	66.3096	100.997	94.132	98.0903	98.2546	73.8439	73.1511	80.1577	78.5861			14	CF0A		30/01/2017 17:53:41		C:\Users\Nexion\Documents\PerkinElmer Syngistix\ICPMS_Nexion\DataSet\ESC\John ONeill\2017-01-27\CF0A.224	C:\Users\Nexion\Documents\PerkinElmer Syngistix\ICPMS_Nexion\Method\ESC\2017-01-27 John Oneill.mth	625.395	617.705	168.278	725.38	1001.04	163.178	119.457	0.34073	0.2316	3.3135	0.0234954
57	90.5305	88.2657	91.8975	110.118	114.872	114.403	90.0612	92.6321	92.4484				57	38.8043	44.3959	111.688	41.7489	43.6578	48.5303	66.9769	48.744	86.5975	82.8048	88.2123	86.7846	75.5108	76.8729	86.5921	81.3741			15	CF0B		30/01/2017 17:57:23		C:\Users\Nexion\Documents\PerkinElmer Syngistix\ICPMS_Nexion\DataSet\ESC\John ONeill\2017-01-27\CF0B.225	C:\Users\Nexion\Documents\PerkinElmer Syngistix\ICPMS_Nexion\Method\ESC\2017-01-27 John Oneill.mth	502.056	610.061	266.718	875.691	1019.81	127.022	112.095	0.31944	0.228117	3.47051	0.0260523
60	85.4296	87.8168	89.6735	103.568	110.526	106.792	98.1206	103.201	95.0805				60	42.0391	42.6953	35.711	38.7398	36.4396	52.2788	42.9505	31.5561	82.8508	86.698	80.9279	81.2723	73.8099	76.9147	72.1601	70.7104			16	CF0C		30/01/2017 18:01:04		C:\Users\Nexion\Documents\PerkinElmer Syngistix\ICPMS_Nexion\DataSet\ESC\John ONeill\2017-01-27\CF0C.226	C:\Users\Nexion\Documents\PerkinElmer Syngistix\ICPMS_Nexion\Method\ESC\2017-01-27 John Oneill.mth	591.239	605.089	402.841	957.658	1041	118.085	111.089	0.321121	0.233786	3.59011	0.111204
63	73.0039	75.2278	73.8812	98.8755	101.65	98.0186	83.2056	88.3065	86.715				63	37.7096	37.2776	36.7265	33.2607	41.0698	38.2425	36.4068	36.386	84.7699	75.4563	74.3571	72.8642	73.0522	73.6729	69.6045	72.5054			17	CF0D		30/01/2017 18:04:46		C:\Users\Nexion\Documents\PerkinElmer Syngistix\ICPMS_Nexion\DataSet\ESC\John ONeill\2017-01-27\CF0D.227	C:\Users\Nexion\Documents\PerkinElmer Syngistix\ICPMS_Nexion\Method\ESC\2017-01-27 John Oneill.mth	534.277	554.833	28.9949	998.554	967.362	143.222	116.778	0.384272	0.223926	3.53795	0.0203124
66	67.6581	69.8821	68.8007	74.9422	74.9422	78.9209	75.7175	77.105	76.6357				66	40.2191	38.0773	38.7266	38.7076	42.6227	55.8502	55.8576	56.4319	99.6865	92.4993	90.2719	92.2785	92.93	83.9766	76.054	77.5546			18	CF3A		30/01/2017 18:08:28		C:\Users\Nexion\Documents\PerkinElmer Syngistix\ICPMS_Nexion\DataSet\ESC\John ONeill\2017-01-27\CF3A.228	C:\Users\Nexion\Documents\PerkinElmer Syngistix\ICPMS_Nexion\Method\ESC\2017-01-27 John Oneill.mth	749.546	654.944	74.8769	1303.1	1113.97	171.604	134.334	0.307905	0.240759	3.85543	0.034761
69	76.4316	77.6967	77.9823	83.2464	82.2263	84.7563	74.6769	75.9216	77.1662				69	54.8287	41.1161	39.0947	35.0447	53.0755	41.1444	36.983	40.5894	99.3504	98.1176	89.936	95.6291	94.6657	87.3932	80.4532	85.4834			19	CF3B		30/01/2017 18:12:09		C:\Users\Nexion\Documents\PerkinElmer Syngistix\ICPMS_Nexion\DataSet\ESC\John ONeill\2017-01-27\CF3B.229	C:\Users\Nexion\Documents\PerkinElmer Syngistix\ICPMS_Nexion\Method\ESC\2017-01-27 John Oneill.mth	787.706	616.65	-15.0903	1533.71	1071.74	169.624	134.524	0.31814	0.222745	3.43599	0.0301174
72	57.0687	59.7416	63.8019	90.2652	86.817	88.837	81.8386	83.2668	79.7982				72	39.2179	43.8776	52.7963	69.2708	37.4541	48.4608	55.2856	61.5929	91.4867	89.601	91.0099	90.7208	86.2494	86.0766	86.8861	90.8899			20	CF3C		30/01/2017 18:15:51		C:\Users\Nexion\Documents\PerkinElmer Syngistix\ICPMS_Nexion\DataSet\ESC\John ONeill\2017-01-27\CF3C.230	C:\Users\Nexion\Documents\PerkinElmer Syngistix\ICPMS_Nexion\Method\ESC\2017-01-27 John Oneill.mth	752.729	641.13	129.026	1512.07	1118.88	163.706	130.821	0.343255	0.234233	3.81027	0.0281804
75	61.9655	66.1483	68.6171	82.7363	85.0827	85.0827	82.2467	83.8177	84.4094				75	39.4424	41.8536	40.6571	46.0685					87.0503	85.7195	86.1834	90.8488	84.5689	84.7458	81.1899	90.9817			21	CF3D		30/01/2017 18:19:32		C:\Users\Nexion\Documents\PerkinElmer Syngistix\ICPMS_Nexion\DataSet\ESC\John ONeill\2017-01-27\CF3D.231	C:\Users\Nexion\Documents\PerkinElmer Syngistix\ICPMS_Nexion\Method\ESC\2017-01-27 John Oneill.mth	876.071	627.246	-158.334	1441.47	1046.91	169.81	144.683	0.335116	0.235268	3.5898	0.0312975
78	71.0655	71.7388	73.3099	87.3679	93.0401	93.0809	99.6917	96.3251	101.018				78	58.736	73.9812	63.584	64.5581	55.3264	61.2787	63.1604	67.9024	106.871	95.1265	98.5003	99.502	114.504	91.407	97.5607	96.5278			22	CF6A		30/01/2017 18:23:14		C:\Users\Nexion\Documents\PerkinElmer Syngistix\ICPMS_Nexion\DataSet\ESC\John ONeill\2017-01-27\CF6A.232	C:\Users\Nexion\Documents\PerkinElmer Syngistix\ICPMS_Nexion\Method\ESC\2017-01-27 John Oneill.mth	614.25	673.482	213.949	1033.67	1046.89	147.302	125.266	0.300906	0.242693	3.5983	0.0246358
81	74.4117	77.9415	71.3716	92.7953	93.6114	95.4273	84.5114	82.5527	86.511				81	45.7826	45.2327	40.4447	41.9855	38.1738	45.0753	39.0333	62.9448	93.376	87.5513	86.4997	85.7894	92.3414	85.8584	89.1417	92.3734			23	CF6B		30/01/2017 18:26:55		C:\Users\Nexion\Documents\PerkinElmer Syngistix\ICPMS_Nexion\DataSet\ESC\John ONeill\2017-01-27\CF6B.233	C:\Users\Nexion\Documents\PerkinElmer Syngistix\ICPMS_Nexion\Method\ESC\2017-01-27 John Oneill.mth	444.517	591.486	-278.801	756.627	1018.33	132.513	128.309	0.300905	0.252596	9.98977	0.0245172
84	85.3684	83.8177	81.6754	87.2455	89.0614	87.9392	86.0213	85.45	82.8996				84	40.7728	38.409	37.6621	37.3594					96.6178	89.3525	78.6602	88.8594	101.304	100.06	84.8284	95.757			24	CF6C		30/01/2017 18:30:36		C:\Users\Nexion\Documents\PerkinElmer Syngistix\ICPMS_Nexion\DataSet\ESC\John ONeill\2017-01-27\CF6C.234	C:\Users\Nexion\Documents\PerkinElmer Syngistix\ICPMS_Nexion\Method\ESC\2017-01-27 John Oneill.mth	528.588	590.956	-176.388	781.285	1065.74	149.724	106.127	0.318315	0.22706	3.55655	0.0258422
87	98.6919	96.5495	98.3859	108.118	109.628	107.098	92.2444	96.2843	92.9993				87	38.6116	35.4641	36.5357	35.8098	43.9295	40.8361	36.4612	29.3774	89.9764	87.7542	83.7502	86.5595	97.4075	100.586	98.4385	100.552			25	CF6D		30/01/2017 18:34:17		C:\Users\Nexion\Documents\PerkinElmer Syngistix\ICPMS_Nexion\DataSet\ESC\John ONeill\2017-01-27\CF6D.235	C:\Users\Nexion\Documents\PerkinElmer Syngistix\ICPMS_Nexion\Method\ESC\2017-01-27 John Oneill.mth	492.114	592.302	-68.8179	698.893	1018.23	117.257	120.06	0.305149	0.234051	3.5746	0.0265753
90	74.2893	73.82	81.5121	90.9386	98.2634	93.6114	80.5736	81.9202	81.8386				90	33.8722	57.4302	32.4206	37.4787	44.1915	63.6073	40.4079	40.4123	84.9559	76.2515	82.8045	83.0661	99.5556	90.512	101.892	99.3962			26	CF9A		30/01/2017 18:37:58		C:\Users\Nexion\Documents\PerkinElmer Syngistix\ICPMS_Nexion\DataSet\ESC\John ONeill\2017-01-27\CF9A.236	C:\Users\Nexion\Documents\PerkinElmer Syngistix\ICPMS_Nexion\Method\ESC\2017-01-27 John Oneill.mth	316.624	574.182	-295.603	291.445	972.561	100.895	89.4992	0.401152	0.236008	4.22178	0.0239867
93	64.2711	63.8835	69.7597	87.5312	85.9397	88.3065	81.1653	82.3487	80.9612				93	35.1999	41.2368	40.7176	43.7515	49.5501	45.643	35.037	43.7702	94.6538	95.0691	86.945	92.7468	99.8553	97.077	95.0821	102.464			27	CF9B		30/01/2017 18:41:39		C:\Users\Nexion\Documents\PerkinElmer Syngistix\ICPMS_Nexion\DataSet\ESC\John ONeill\2017-01-27\CF9B.237	C:\Users\Nexion\Documents\PerkinElmer Syngistix\ICPMS_Nexion\Method\ESC\2017-01-27 John Oneill.mth	355.189	554.232	-207.709	360.747	934.561	109.504	92.3567	0.417955	0.265254	4.50406	0.0237257
96	68.5355	73.5343	70.9023	91.0406	89.9796	87.572	68.6987	69.0048	69.9637																							28	CF9C		30/01/2017 18:45:21		C:\Users\Nexion\Documents\PerkinElmer Syngistix\ICPMS_Nexion\DataSet\ESC\John ONeill\2017-01-27\CF9C.238	C:\Users\Nexion\Documents\PerkinElmer Syngistix\ICPMS_Nexion\Method\ESC\2017-01-27 John Oneill.mth	362.788	549.964	-346.961	384.145	910.899	100.303	95.9854	0.516974	0.244616	4.54229	0.0253735
																																29	CF9D		30/01/2017 18:49:03		C:\Users\Nexion\Documents\PerkinElmer Syngistix\ICPMS_Nexion\DataSet\ESC\John ONeill\2017-01-27\CF9D.239	C:\Users\Nexion\Documents\PerkinElmer Syngistix\ICPMS_Nexion\Method\ESC\2017-01-27 John Oneill.mth	446.676	562.002	-356.552	423.731	898.013	126.932	108.143	0.465506	0.262936	5.56848	0.0274821
																																30	CF12A		30/01/2017 18:52:44		C:\Users\Nexion\Documents\PerkinElmer Syngistix\ICPMS_Nexion\DataSet\ESC\John ONeill\2017-01-27\CF12A.240	C:\Users\Nexion\Documents\PerkinElmer Syngistix\ICPMS_Nexion\Method\ESC\2017-01-27 John Oneill.mth	345.823	618.23	-306.537	459.633	1027.24	108.136	87.0247	0.71109	0.281663	5.69854	0.0313406
																																31	CF12B		30/01/2017 18:56:26		C:\Users\Nexion\Documents\PerkinElmer Syngistix\ICPMS_Nexion\DataSet\ESC\John ONeill\2017-01-27\CF12B.241	C:\Users\Nexion\Documents\PerkinElmer Syngistix\ICPMS_Nexion\Method\ESC\2017-01-27 John Oneill.mth	340.43	590.174	-336.775	435.291	949.991	87.3333	82.4372	0.676227	0.260286	5.31548	0.0267611
																																32	CF12C		30/01/2017 19:00:07		C:\Users\Nexion\Documents\PerkinElmer Syngistix\ICPMS_Nexion\DataSet\ESC\John ONeill\2017-01-27\CF12C.242	C:\Users\Nexion\Documents\PerkinElmer Syngistix\ICPMS_Nexion\Method\ESC\2017-01-27 John Oneill.mth	415.797	606.609	-136.667	715.778	958.831	117.062	90.8545	0.731392	0.268436	5.838	0.0264962
																																33	CF12D		30/01/2017 19:03:49		C:\Users\Nexion\Documents\PerkinElmer Syngistix\ICPMS_Nexion\DataSet\ESC\John ONeill\2017-01-27\CF12D.243	C:\Users\Nexion\Documents\PerkinElmer Syngistix\ICPMS_Nexion\Method\ESC\2017-01-27 John Oneill.mth	401.755	588.097	-207.835	534.815	847.038	93.6928	93.9049	0.755556	0.260543	5.75923	0.0238608
																																34	5% HNO3		30/01/2017 19:07:31		C:\Users\Nexion\Documents\PerkinElmer Syngistix\ICPMS_Nexion\DataSet\ESC\John ONeill\2017-01-27\5% HNO3.244	C:\Users\Nexion\Documents\PerkinElmer Syngistix\ICPMS_Nexion\Method\ESC\2017-01-27 John Oneill.mth	-0.0837518	0.612869	-312.686	-6.62378	-4.82402	0.116615	0.985106	-0.00346539	-4.28101e-05	-0.094931	-0.000731216
Bioluminescence																																35	SPS-SW2 100x		30/01/2017 19:11:13		C:\Users\Nexion\Documents\PerkinElmer Syngistix\ICPMS_Nexion\DataSet\ESC\John ONeill\2017-01-27\SPS-SW2 100x.245	C:\Users\Nexion\Documents\PerkinElmer Syngistix\ICPMS_Nexion\Method\ESC\2017-01-27 John Oneill.mth	101.963	9.58568	-335.291	133.519	5.52962	110.9	104.679	0.101643	0.540065	1.02967	0.102288
time (h)	control																															36	SPS-SW2 10x		30/01/2017 19:14:55		C:\Users\Nexion\Documents\PerkinElmer Syngistix\ICPMS_Nexion\DataSet\ESC\John ONeill\2017-01-27\SPS-SW2 10x.246	C:\Users\Nexion\Documents\PerkinElmer Syngistix\ICPMS_Nexion\Method\ESC\2017-01-27 John Oneill.mth	1014.71	51.4201	869.104	1902.25	101.258	1053.6	1035.01	1.06858	5.24749	10.4871	1.00793
0.5	14274.9	15440	15807.9	15510.3																												37	10 ppm Cl		30/01/2017 19:18:37		C:\Users\Nexion\Documents\PerkinElmer Syngistix\ICPMS_Nexion\DataSet\ESC\John ONeill\2017-01-27\10 ppm Cl.247	C:\Users\Nexion\Documents\PerkinElmer Syngistix\ICPMS_Nexion\Method\ESC\2017-01-27 John Oneill.mth	7324.2	0.787275	-228.021	10064	-2.21523	0.0865544	1.28627	0.0036746	0.000407833	-0.0857107	0.00090642
1	11157.4	15358.8	15156.1	14855.4																												38	5% HNO3		30/01/2017 19:22:20		C:\Users\Nexion\Documents\PerkinElmer Syngistix\ICPMS_Nexion\DataSet\ESC\John ONeill\2017-01-27\5% HNO3.248	C:\Users\Nexion\Documents\PerkinElmer Syngistix\ICPMS_Nexion\Method\ESC\2017-01-27 John Oneill.mth	0.330445	-0.221656	-411.568	-36.9308	-7.88736	-0.464608	-0.00250075	-0.00291249	-2.00786e-05	-0.142019	-0.000704844
1.5	11017.7	17899.8	16625.2	16045																												39	CF15A		30/01/2017 19:26:01		C:\Users\Nexion\Documents\PerkinElmer Syngistix\ICPMS_Nexion\DataSet\ESC\John ONeill\2017-01-27\CF15A.249	C:\Users\Nexion\Documents\PerkinElmer Syngistix\ICPMS_Nexion\Method\ESC\2017-01-27 John Oneill.mth	454.015	607.587	-214.192	340.666	1031.75	120.231	104.651	0.751867	0.293792	5.79949	0.0333276
2	12985.9	22384.9	19030.9	18380.3																												40	CF15B		30/01/2017 19:29:43		C:\Users\Nexion\Documents\PerkinElmer Syngistix\ICPMS_Nexion\DataSet\ESC\John ONeill\2017-01-27\CF15B.250	C:\Users\Nexion\Documents\PerkinElmer Syngistix\ICPMS_Nexion\Method\ESC\2017-01-27 John Oneill.mth	378.095	621.046	-80.5567	503.651	987.969	91.7263	85.3878	0.760986	0.280257	6.00112	0.0325452
2.5	15253.8	24565	19556.3	19121																												41	CF15C		30/01/2017 19:33:24		C:\Users\Nexion\Documents\PerkinElmer Syngistix\ICPMS_Nexion\DataSet\ESC\John ONeill\2017-01-27\CF15C.251	C:\Users\Nexion\Documents\PerkinElmer Syngistix\ICPMS_Nexion\Method\ESC\2017-01-27 John Oneill.mth	359.633	615.399	-336.751	841.125	985.944	98.255	88.9698	0.783574	0.271316	5.99326	0.0307009
3	15833.8	23670.5	19152.1	18246.7																												42	CF15D		30/01/2017 19:37:05		C:\Users\Nexion\Documents\PerkinElmer Syngistix\ICPMS_Nexion\DataSet\ESC\John ONeill\2017-01-27\CF15D.252	C:\Users\Nexion\Documents\PerkinElmer Syngistix\ICPMS_Nexion\Method\ESC\2017-01-27 John Oneill.mth	454.547	593.376	-428.189	741.422	948.484	115.448	100.06	0.752538	0.28468	5.7146	0.03241
3.5	15281.6	22107.2	18480.5	17632.6																												43	CF18A		30/01/2017 19:40:47		C:\Users\Nexion\Documents\PerkinElmer Syngistix\ICPMS_Nexion\DataSet\ESC\John ONeill\2017-01-27\CF18A.253	C:\Users\Nexion\Documents\PerkinElmer Syngistix\ICPMS_Nexion\Method\ESC\2017-01-27 John Oneill.mth	534.261	650.897	-78.4066	663.506	1117.42	126.525	110.517	0.786649	0.30953	6.35752	0.0388726
4	14508.7	20439.6	17679.3	17179.8																												44	CF18B		30/01/2017 19:44:28		C:\Users\Nexion\Documents\PerkinElmer Syngistix\ICPMS_Nexion\DataSet\ESC\John ONeill\2017-01-27\CF18B.254	C:\Users\Nexion\Documents\PerkinElmer Syngistix\ICPMS_Nexion\Method\ESC\2017-01-27 John Oneill.mth	562.263	644.705	-356.818	646.61	1036.3	145.521	117.423	0.829248	0.273677	6.47812	0.0399797
4.5	12984.2	18290.7	16447.8	16308.7																												45	CF18C		30/01/2017 19:48:10		C:\Users\Nexion\Documents\PerkinElmer Syngistix\ICPMS_Nexion\DataSet\ESC\John ONeill\2017-01-27\CF18C.255	C:\Users\Nexion\Documents\PerkinElmer Syngistix\ICPMS_Nexion\Method\ESC\2017-01-27 John Oneill.mth	918.91	599.835	-255.875	1113.59	1041.29	186.511	147.046	0.70355	0.278443	5.96015	0.0481236
5	11546.2	15972.7	14747.9	14939.6																												46	CF18D		30/01/2017 19:51:51		C:\Users\Nexion\Documents\PerkinElmer Syngistix\ICPMS_Nexion\DataSet\ESC\John ONeill\2017-01-27\CF18D.256	C:\Users\Nexion\Documents\PerkinElmer Syngistix\ICPMS_Nexion\Method\ESC\2017-01-27 John Oneill.mth	652.325	677.415	-370.535	828.861	1078.46	160.146	134.744	0.782874	0.293312	6.23868	0.0409545
5.5	10305.4	13888.3	12990.7	13316.1																												47	CF21A		30/01/2017 19:55:33		C:\Users\Nexion\Documents\PerkinElmer Syngistix\ICPMS_Nexion\DataSet\ESC\John ONeill\2017-01-27\CF21A.257	C:\Users\Nexion\Documents\PerkinElmer Syngistix\ICPMS_Nexion\Method\ESC\2017-01-27 John Oneill.mth	527.418	662.24	-515.729	598.84	1133.45	158.052	121.195	0.77017	0.307322	6.52186	0.04105
6	9077.83	12203.7	11512.8	12016.3																												48	CF21B		30/01/2017 19:59:14		C:\Users\Nexion\Documents\PerkinElmer Syngistix\ICPMS_Nexion\DataSet\ESC\John ONeill\2017-01-27\CF21B.258	C:\Users\Nexion\Documents\PerkinElmer Syngistix\ICPMS_Nexion\Method\ESC\2017-01-27 John Oneill.mth	516.221	725.781	-349.39	851.685	1126.75	128.973	121.697	0.761533	0.275257	6.59131	0.0411446
6.5	8146.28	10898.1	10159.1	10639.7																												49	CF21C		30/01/2017 20:02:56		C:\Users\Nexion\Documents\PerkinElmer Syngistix\ICPMS_Nexion\DataSet\ESC\John ONeill\2017-01-27\CF21C.259	C:\Users\Nexion\Documents\PerkinElmer Syngistix\ICPMS_Nexion\Method\ESC\2017-01-27 John Oneill.mth	538.915	621.183	-434.537	737.299	1046.94	128.905	113.812	0.781337	0.275069	6.2985	0.0389104
7	7319.52	9817.06	9079.57	9389.95																												50	CF21D		30/01/2017 20:06:38		C:\Users\Nexion\Documents\PerkinElmer Syngistix\ICPMS_Nexion\DataSet\ESC\John ONeill\2017-01-27\CF21D.260	C:\Users\Nexion\Documents\PerkinElmer Syngistix\ICPMS_Nexion\Method\ESC\2017-01-27 John Oneill.mth	534.074	675.795	-118.276	609.682	1165.25	140.062	130.247	0.844913	0.287921	7.0347	0.0438522
7.5	6638.08	8799.13	8199.36	8365.73																												51	CF24A		30/01/2017 20:10:19		C:\Users\Nexion\Documents\PerkinElmer Syngistix\ICPMS_Nexion\DataSet\ESC\John ONeill\2017-01-27\CF24A.261	C:\Users\Nexion\Documents\PerkinElmer Syngistix\ICPMS_Nexion\Method\ESC\2017-01-27 John Oneill.mth	1089.32	736.996	-345.515	1127.62	1215.08	225.461	173.115	0.713943	0.289227	6.29805	0.0495088
8	6046.85	7797.94	7380	7472.68																												52	CF24B		30/01/2017 20:14:01		C:\Users\Nexion\Documents\PerkinElmer Syngistix\ICPMS_Nexion\DataSet\ESC\John ONeill\2017-01-27\CF24B.262	C:\Users\Nexion\Documents\PerkinElmer Syngistix\ICPMS_Nexion\Method\ESC\2017-01-27 John Oneill.mth	991.574	733.363	-197.685	1187.59	1150.55	186.301	148.17	0.746731	0.30154	6.37462	0.0484654
8.5	5402.57	6873.29	6748.47	6640.64																												53	CF24C		30/01/2017 20:17:43		C:\Users\Nexion\Documents\PerkinElmer Syngistix\ICPMS_Nexion\DataSet\ESC\John ONeill\2017-01-27\CF24C.263	C:\Users\Nexion\Documents\PerkinElmer Syngistix\ICPMS_Nexion\Method\ESC\2017-01-27 John Oneill.mth	932.355	709.502	-512.951	1036.66	1114.13	176.145	156.034	0.773658	0.301943	6.19408	0.0461491
9	4718.98	6014.76	6058.03	5814.31																												54	CF24D		30/01/2017 20:21:24		C:\Users\Nexion\Documents\PerkinElmer Syngistix\ICPMS_Nexion\DataSet\ESC\John ONeill\2017-01-27\CF24D.264	C:\Users\Nexion\Documents\PerkinElmer Syngistix\ICPMS_Nexion\Method\ESC\2017-01-27 John Oneill.mth	863.64	719.281	-472.472	1064.16	1118.08	202.875	148.98	0.791245	0.274269	6.27945	0.0443363
9.5	4104.18	5171.81	5278.18	5128.51																												55	CF27A		30/01/2017 20:25:05		C:\Users\Nexion\Documents\PerkinElmer Syngistix\ICPMS_Nexion\DataSet\ESC\John ONeill\2017-01-27\CF27A.265	C:\Users\Nexion\Documents\PerkinElmer Syngistix\ICPMS_Nexion\Method\ESC\2017-01-27 John Oneill.mth	511.055	747.604	-478.204	557.728	1231.77	139.67	115.135	0.757155	0.309198	6.93813	0.0513319
10	3595.3	4507.02	4599.68	4545.78																												56	CF27B		30/01/2017 20:28:47		C:\Users\Nexion\Documents\PerkinElmer Syngistix\ICPMS_Nexion\DataSet\ESC\John ONeill\2017-01-27\CF27B.266	C:\Users\Nexion\Documents\PerkinElmer Syngistix\ICPMS_Nexion\Method\ESC\2017-01-27 John Oneill.mth	498.141	650.109	-388.157	567.681	1117.09	129.676	111.62	0.749365	0.344161	7.98513	0.0428203
10.5	3137.08	3915.85	4003.31	4005.92																												57	CF27C		30/01/2017 20:32:28		C:\Users\Nexion\Documents\PerkinElmer Syngistix\ICPMS_Nexion\DataSet\ESC\John ONeill\2017-01-27\CF27C.267	C:\Users\Nexion\Documents\PerkinElmer Syngistix\ICPMS_Nexion\Method\ESC\2017-01-27 John Oneill.mth	520.494	606.827	-441.74	627.266	1065.95	120.143	106.011	0.704817	0.265515	6.1848	0.0433457
11	2657.07	3314.41	3440.33	3421.6																												58	CF27D		30/01/2017 20:36:09		C:\Users\Nexion\Documents\PerkinElmer Syngistix\ICPMS_Nexion\DataSet\ESC\John ONeill\2017-01-27\CF27D.268	C:\Users\Nexion\Documents\PerkinElmer Syngistix\ICPMS_Nexion\Method\ESC\2017-01-27 John Oneill.mth	699.578	622.889	-57.7512	951.418	1060.95	165.896	136.899	0.794675	0.299843	6.15468	0.0385942
11.5	2288.72	2833.15	2936.68	2963.42																												59	5% HNO3		30/01/2017 20:39:51		C:\Users\Nexion\Documents\PerkinElmer Syngistix\ICPMS_Nexion\DataSet\ESC\John ONeill\2017-01-27\5% HNO3.269	C:\Users\Nexion\Documents\PerkinElmer Syngistix\ICPMS_Nexion\Method\ESC\2017-01-27 John Oneill.mth	0.295418	-1.00226	-565.574	-37.2175	-4.97479	-1.33736	-0.251701	-0.00056995	-0.00263204	-0.0879826	-0.000775708
12	1891.94	2383.08	2438.33	2491.32																												60	SPS-SW2 100x		30/01/2017 20:43:33		C:\Users\Nexion\Documents\PerkinElmer Syngistix\ICPMS_Nexion\DataSet\ESC\John ONeill\2017-01-27\SPS-SW2 100x.270	C:\Users\Nexion\Documents\PerkinElmer Syngistix\ICPMS_Nexion\Method\ESC\2017-01-27 John Oneill.mth	103.705	5.78936	-173.944	152.008	5.33337	90.9361	106.098	0.113615	0.535731	0.948111	0.105513
12.5	1546.56	1976.36	2065.81	2082.16																												61	SPS-SW2 10x		30/01/2017 20:47:15		C:\Users\Nexion\Documents\PerkinElmer Syngistix\ICPMS_Nexion\DataSet\ESC\John ONeill\2017-01-27\SPS-SW2 10x.271	C:\Users\Nexion\Documents\PerkinElmer Syngistix\ICPMS_Nexion\Method\ESC\2017-01-27 John Oneill.mth	1028.08	48.5161	771.036	1746.19	103.889	1041.61	1060.95	1.01276	5.1976	10.5086	1.02163
13	1328.87	1598.53	1754.11	1752.38																												62	10 ppm Cl		30/01/2017 20:50:58		C:\Users\Nexion\Documents\PerkinElmer Syngistix\ICPMS_Nexion\DataSet\ESC\John ONeill\2017-01-27\10 ppm Cl.272	C:\Users\Nexion\Documents\PerkinElmer Syngistix\ICPMS_Nexion\Method\ESC\2017-01-27 John Oneill.mth	7155.37	-4.61335	-652.808	9871.97	-3.57586	0.99212	0.334068	0.00223543	0.000218675	-0.188289	7.73788e-05
13.5	1120.01	1330.1	1470.97	1444.98																												63	5% HNO3		30/01/2017 20:54:40		C:\Users\Nexion\Documents\PerkinElmer Syngistix\ICPMS_Nexion\DataSet\ESC\John ONeill\2017-01-27\5% HNO3.273	C:\Users\Nexion\Documents\PerkinElmer Syngistix\ICPMS_Nexion\Method\ESC\2017-01-27 John Oneill.mth	6.9653	0.525794	-495.02	25.7651	-4.38886	0.660998	0.539638	0.002711	-0.00031685	-0.0275594	-0.000715914
14	935.815	1108.44	1157.88	1208.23																												64	CF30A		30/01/2017 20:58:22		C:\Users\Nexion\Documents\PerkinElmer Syngistix\ICPMS_Nexion\DataSet\ESC\John ONeill\2017-01-27\CF30A.274	C:\Users\Nexion\Documents\PerkinElmer Syngistix\ICPMS_Nexion\Method\ESC\2017-01-27 John Oneill.mth	632.967	728.458	-236.455	816.468	1232.2	168.305	137.456	0.764343	0.320913	6.94337	0.04716
14.5	788.28	957.205	951.079	1010.54																												65	CF30B		30/01/2017 21:02:03		C:\Users\Nexion\Documents\PerkinElmer Syngistix\ICPMS_Nexion\DataSet\ESC\John ONeill\2017-01-27\CF30B.275	C:\Users\Nexion\Documents\PerkinElmer Syngistix\ICPMS_Nexion\Method\ESC\2017-01-27 John Oneill.mth	1026.93	734.502	-262.379	1356.37	1247.15	219.659	167.633	0.859349	0.30833	7.46854	0.0581975
15	644.833	811.727	800.116	855.018																												66	CF30C		30/01/2017 21:05:45		C:\Users\Nexion\Documents\PerkinElmer Syngistix\ICPMS_Nexion\DataSet\ESC\John ONeill\2017-01-27\CF30C.276	C:\Users\Nexion\Documents\PerkinElmer Syngistix\ICPMS_Nexion\Method\ESC\2017-01-27 John Oneill.mth	1020.72	854.496	-38.1451	1330.86	1302.39	195.073	176.299	0.853836	0.331418	8.20177	0.0612276
15.5	574.164	720.331	711.16	732.658																												67	CF30D		30/01/2017 21:09:27		C:\Users\Nexion\Documents\PerkinElmer Syngistix\ICPMS_Nexion\DataSet\ESC\John ONeill\2017-01-27\CF30D.277	C:\Users\Nexion\Documents\PerkinElmer Syngistix\ICPMS_Nexion\Method\ESC\2017-01-27 John Oneill.mth	759.173	791.148	-339.191	978.433	1268.36	191.188	155.308	0.805062	0.334965	7.81821	0.0521678
16	497.407	602.386	620.441	602.918																												68	CF33A		30/01/2017 21:13:09		C:\Users\Nexion\Documents\PerkinElmer Syngistix\ICPMS_Nexion\DataSet\ESC\John ONeill\2017-01-27\CF33A.278	C:\Users\Nexion\Documents\PerkinElmer Syngistix\ICPMS_Nexion\Method\ESC\2017-01-27 John Oneill.mth	435.164	904.849	-387.263	671.202	1164.75	150.632	127.188	0.788715	0.314225	7.82673	0.0442152
16.5	401.215	507.556	534.737	534.655																												69	CF33B		30/01/2017 21:16:50		C:\Users\Nexion\Documents\PerkinElmer Syngistix\ICPMS_Nexion\DataSet\ESC\John ONeill\2017-01-27\CF33B.279	C:\Users\Nexion\Documents\PerkinElmer Syngistix\ICPMS_Nexion\Method\ESC\2017-01-27 John Oneill.mth	495.235	669.509	-209.929	742.162	1107.84	125.16	120.993	0.98268	0.341187	7.92635	0.0505451
17	362.304	448.789	459.157	491.905																												70	CF33C		30/01/2017 21:20:32		C:\Users\Nexion\Documents\PerkinElmer Syngistix\ICPMS_Nexion\DataSet\ESC\John ONeill\2017-01-27\CF33C.280	C:\Users\Nexion\Documents\PerkinElmer Syngistix\ICPMS_Nexion\Method\ESC\2017-01-27 John Oneill.mth	1291.63	724.878	-274.528	1061.88	1223.53	188.344	149.477	1.031	0.355982	9.25574	0.0626636
17.5	337.389	414.69	433.84	444.249																												71	CF33D		30/01/2017 21:24:13		C:\Users\Nexion\Documents\PerkinElmer Syngistix\ICPMS_Nexion\DataSet\ESC\John ONeill\2017-01-27\CF33D.281	C:\Users\Nexion\Documents\PerkinElmer Syngistix\ICPMS_Nexion\Method\ESC\2017-01-27 John Oneill.mth	452.88	667.484	-410.091	724.898	1129.1	145.952	125.521	0.919715	0.316615	8.15933	0.0520754
18	342.925	409.269	431.283	437.614																												72	CF36A		30/01/2017 21:27:54		C:\Users\Nexion\Documents\PerkinElmer Syngistix\ICPMS_Nexion\DataSet\ESC\John ONeill\2017-01-27\CF36A.282	C:\Users\Nexion\Documents\PerkinElmer Syngistix\ICPMS_Nexion\Method\ESC\2017-01-27 John Oneill.mth	463.079	662.494	-394.019	550.292	1094.59	129.258	118.72	0.820738	0.301526	7.51499	0.0418892
18.5	357.195	401.225	438.546	417.543																												73	CF36B		30/01/2017 21:31:36		C:\Users\Nexion\Documents\PerkinElmer Syngistix\ICPMS_Nexion\DataSet\ESC\John ONeill\2017-01-27\CF36B.283	C:\Users\Nexion\Documents\PerkinElmer Syngistix\ICPMS_Nexion\Method\ESC\2017-01-27 John Oneill.mth	472.462	688.528	-429.534	793.105	1150.66	126.44	122.187	0.840824	0.300344	7.86727	0.054904
19	357.505	417.358	484.556	425.57																												74	CF36C		30/01/2017 21:35:17		C:\Users\Nexion\Documents\PerkinElmer Syngistix\ICPMS_Nexion\DataSet\ESC\John ONeill\2017-01-27\CF36C.284	C:\Users\Nexion\Documents\PerkinElmer Syngistix\ICPMS_Nexion\Method\ESC\2017-01-27 John Oneill.mth	382.877	631.731	-510.212	631.311	1040.66	112.613	104.454	0.857608	0.300756	7.15052	0.0411191
19.5	383.946	474.007	553.099	492.574																												75	CF36D		30/01/2017 21:38:59		C:\Users\Nexion\Documents\PerkinElmer Syngistix\ICPMS_Nexion\DataSet\ESC\John ONeill\2017-01-27\CF36D.285	C:\Users\Nexion\Documents\PerkinElmer Syngistix\ICPMS_Nexion\Method\ESC\2017-01-27 John Oneill.mth	431.394	674.18	-412.829	481.745	1085.45	125.901	117.01	0.808416	0.311234	7.27766	0.0452812
20	480.553	536.061	631.918	566.068																												76	CF39A		30/01/2017 21:42:40		C:\Users\Nexion\Documents\PerkinElmer Syngistix\ICPMS_Nexion\DataSet\ESC\John ONeill\2017-01-27\CF39A.286	C:\Users\Nexion\Documents\PerkinElmer Syngistix\ICPMS_Nexion\Method\ESC\2017-01-27 John Oneill.mth	418.858	684.023	-551.393	625.396	1129.3	128.38	108.91	0.82328	0.323224	7.5005	0.0440838
20.5	548.092	629.808	751.611	625.314																												77	CF39B		30/01/2017 21:46:21		C:\Users\Nexion\Documents\PerkinElmer Syngistix\ICPMS_Nexion\DataSet\ESC\John ONeill\2017-01-27\CF39B.287	C:\Users\Nexion\Documents\PerkinElmer Syngistix\ICPMS_Nexion\Method\ESC\2017-01-27 John Oneill.mth	430.881	666.075	-345.312	606.002	1046.06	116.554	113.661	0.923435	0.302802	7.87071	0.0458101
21	670.843	755.351	876.334	723.287																												78	CF39C		30/01/2017 21:50:03		C:\Users\Nexion\Documents\PerkinElmer Syngistix\ICPMS_Nexion\DataSet\ESC\John ONeill\2017-01-27\CF39C.288	C:\Users\Nexion\Documents\PerkinElmer Syngistix\ICPMS_Nexion\Method\ESC\2017-01-27 John Oneill.mth	427.346	654.152	-682.512	580.765	1037.71	109.155	103.643	0.838046	0.329247	7.48637	0.0505742
21.5	800.891	879.724	1077.12	893.154																												79	CF39D		30/01/2017 21:53:45		C:\Users\Nexion\Documents\PerkinElmer Syngistix\ICPMS_Nexion\DataSet\ESC\John ONeill\2017-01-27\CF39D.289	C:\Users\Nexion\Documents\PerkinElmer Syngistix\ICPMS_Nexion\Method\ESC\2017-01-27 John Oneill.mth	377.49	645.354	-633.139	566.143	991.836	125.626	107.263	0.839056	0.305558	7.60564	0.0507849
22	951.553	1065.02	1328.09	1054.17																												80	CF42A		30/01/2017 21:57:27		C:\Users\Nexion\Documents\PerkinElmer Syngistix\ICPMS_Nexion\DataSet\ESC\John ONeill\2017-01-27\CF42A.290	C:\Users\Nexion\Documents\PerkinElmer Syngistix\ICPMS_Nexion\Method\ESC\2017-01-27 John Oneill.mth	440.702	766.544	-201.516	640.283	1310.09	133.157	128.691	0.959134	0.343492	9.41193	0.073535
22.5	1140.06	1313.62	1569.9	1241.61																												81	CF42B		30/01/2017 22:01:09		C:\Users\Nexion\Documents\PerkinElmer Syngistix\ICPMS_Nexion\DataSet\ESC\John ONeill\2017-01-27\CF42B.291	C:\Users\Nexion\Documents\PerkinElmer Syngistix\ICPMS_Nexion\Method\ESC\2017-01-27 John Oneill.mth	429.046	740.221	-476.453	862.742	1250.06	135.823	124.048	0.88378	0.345695	8.7464	0.0670268
23	1364.87	1568.64	1818.57	1477.75																												82	CF42C		30/01/2017 22:04:50		C:\Users\Nexion\Documents\PerkinElmer Syngistix\ICPMS_Nexion\DataSet\ESC\John ONeill\2017-01-27\CF42C.292	C:\Users\Nexion\Documents\PerkinElmer Syngistix\ICPMS_Nexion\Method\ESC\2017-01-27 John Oneill.mth	431.246	736.245	-564.761	852.739	1205.65	145.998	112.448	0.858621	0.328467	7.82844	0.0594822
23.5	1593.97	1873.66	2154.42	1734.69																												83	CF42D		30/01/2017 22:08:32		C:\Users\Nexion\Documents\PerkinElmer Syngistix\ICPMS_Nexion\DataSet\ESC\John ONeill\2017-01-27\CF42D.293	C:\Users\Nexion\Documents\PerkinElmer Syngistix\ICPMS_Nexion\Method\ESC\2017-01-27 John Oneill.mth	435.114	729.56	-470.255	869.66	1244.11	113.162	119.172	0.883683	0.314583	8.05779	0.0553799
24	1844.41	2182.34	2506.57	2006.14																												84	5% HNO3		30/01/2017 22:12:14		C:\Users\Nexion\Documents\PerkinElmer Syngistix\ICPMS_Nexion\DataSet\ESC\John ONeill\2017-01-27\5% HNO3.294	C:\Users\Nexion\Documents\PerkinElmer Syngistix\ICPMS_Nexion\Method\ESC\2017-01-27 John Oneill.mth	-0.0902256	-1.89618	-578.762	-83.224	-5.50874	-2.29344	1.67504	-0.000822809	0.00217843	-0.101131	-0.000741344
24.5	2090.51	2438.1	2828.8	2251.97																												85	Blank		30/01/2017 22:15:56		C:\Users\Nexion\Documents\PerkinElmer Syngistix\ICPMS_Nexion\DataSet\ESC\John ONeill\2017-01-27\Blank.295	C:\Users\Nexion\Documents\PerkinElmer Syngistix\ICPMS_Nexion\Method\ESC\2017-01-27 John Oneill.mth
25	2348.98	2725.19	3114.59	2493.51																												86	Standard 1		30/01/2017 22:19:38		C:\Users\Nexion\Documents\PerkinElmer Syngistix\ICPMS_Nexion\DataSet\ESC\John ONeill\2017-01-27\Standard 1.296	C:\Users\Nexion\Documents\PerkinElmer Syngistix\ICPMS_Nexion\Method\ESC\2017-01-27 John Oneill.mth	100	5	100		10	100	100	0.1	0.5	1	0.1
25.5	2577.52	3022.66	3448.91	2788.48																												87	Calibration Curves		30/01/2017 22:19:38
26	2853.48	3302.27	3751.07	2980.76																												88	Standard 2		30/01/2017 22:23:20		C:\Users\Nexion\Documents\PerkinElmer Syngistix\ICPMS_Nexion\DataSet\ESC\John ONeill\2017-01-27\Standard 2.297	C:\Users\Nexion\Documents\PerkinElmer Syngistix\ICPMS_Nexion\Method\ESC\2017-01-27 John Oneill.mth	999.951	50.1053	986.418		100.042	999.799	1000.29	1.00061	5.0004	10.0089	0.999803
26.5	3038.57	3490.37	4018.89	3167.23																												89	Calibration Curves		30/01/2017 22:23:20
27	3126.99	3718.45	4154.55	3372.15																												90	Standard 3		30/01/2017 22:27:03		C:\Users\Nexion\Documents\PerkinElmer Syngistix\ICPMS_Nexion\DataSet\ESC\John ONeill\2017-01-27\Standard 3.298	C:\Users\Nexion\Documents\PerkinElmer Syngistix\ICPMS_Nexion\Method\ESC\2017-01-27 John Oneill.mth	5008.81	251.402	4984.9		499.095	4995.6	4995.36	4.98425	24.9622	49.9503	4.99603
27.5	3235.27	3905.27	4303.16	3516.55																												91	Calibration Curves		30/01/2017 22:27:03
28	3338.9	4039.37	4447.97	3618.26																												92	Standard 4		30/01/2017 22:30:45		C:\Users\Nexion\Documents\PerkinElmer Syngistix\ICPMS_Nexion\DataSet\ESC\John ONeill\2017-01-27\Standard 4.299	C:\Users\Nexion\Documents\PerkinElmer Syngistix\ICPMS_Nexion\Method\ESC\2017-01-27 John Oneill.mth	693.52	-0.146621	812.695	1000	2.96793	4.42656	3.55131	0.00339875	0.0148049	0.130891	0.00299855
28.5	3417.36	4125.89	4462.96	3670.42																												93	Calibration Curves		30/01/2017 22:30:45
29	3433.15	4206.34	4422.71	3653.94																												94	Standard 5		30/01/2017 22:34:27		C:\Users\Nexion\Documents\PerkinElmer Syngistix\ICPMS_Nexion\DataSet\ESC\John ONeill\2017-01-27\Standard 5.300	C:\Users\Nexion\Documents\PerkinElmer Syngistix\ICPMS_Nexion\Method\ESC\2017-01-27 John Oneill.mth	6991.31	-3.97989	676.287	9997.4	3.78793	4.39961	0.82921	0.011675	0.0024001	0.0535588	0.00164395
29.5	3418.98	4156.08	4433.88	3631.74																												95	Calibration Curves		30/01/2017 22:34:27
30	3337.64	4061.84	4328.21	3607.52																												96	5% HNO3		30/01/2017 22:38:09		C:\Users\Nexion\Documents\PerkinElmer Syngistix\ICPMS_Nexion\DataSet\ESC\John ONeill\2017-01-27\5% HNO3.301	C:\Users\Nexion\Documents\PerkinElmer Syngistix\ICPMS_Nexion\Method\ESC\2017-01-27 John Oneill.mth	3.59225	-3.75717	734.095	34.5901	-0.340914	-0.908596	-0.570655	0.0010623	0.00410033	0.0562525	0.000164434
30.5	3219.36	3984.61	4168.19	3422.3																												97	5% HNO3		30/01/2017 22:41:51		C:\Users\Nexion\Documents\PerkinElmer Syngistix\ICPMS_Nexion\DataSet\ESC\John ONeill\2017-01-27\5% HNO3.302	C:\Users\Nexion\Documents\PerkinElmer Syngistix\ICPMS_Nexion\Method\ESC\2017-01-27 John Oneill.mth	2.74236	-0.898947	767.821	36.3597	0.723935	-0.936597	0.187709	0.000164719	0.0024512	0.022759	0.000786072
31	3099.41	3874.98	4002.01	3288.05																												98	SPS-SW2 100x		30/01/2017 22:45:34		C:\Users\Nexion\Documents\PerkinElmer Syngistix\ICPMS_Nexion\DataSet\ESC\John ONeill\2017-01-27\SPS-SW2 100x.303	C:\Users\Nexion\Documents\PerkinElmer Syngistix\ICPMS_Nexion\Method\ESC\2017-01-27 John Oneill.mth	97.4345	2.03927	863.268	217.968	10.3971	100.109	90.8244	0.105567	0.518276	0.930918	0.100823
31.5	2915.38	3662.29	3764.55	3175.88																												99	SPS-SW2 10x		30/01/2017 22:49:16		C:\Users\Nexion\Documents\PerkinElmer Syngistix\ICPMS_Nexion\DataSet\ESC\John ONeill\2017-01-27\SPS-SW2 10x.304	C:\Users\Nexion\Documents\PerkinElmer Syngistix\ICPMS_Nexion\Method\ESC\2017-01-27 John Oneill.mth	944.602	46.3875	1547.23	1878.17	101.622	1007.57	989.338	1.02443	5.12813	10.2894	1.00942
32	2710.2	3394.2	3545.34	3028.34																												100	10 ppm Cl		30/01/2017 22:52:58		C:\Users\Nexion\Documents\PerkinElmer Syngistix\ICPMS_Nexion\DataSet\ESC\John ONeill\2017-01-27\10 ppm Cl.305	C:\Users\Nexion\Documents\PerkinElmer Syngistix\ICPMS_Nexion\Method\ESC\2017-01-27 John Oneill.mth	6956.19	-3.28139	746.959	10130.1	3.8709	0.575365	-0.199031	0.0157403	0.00228005	0.0276087	0.0021536
32.5	2554.5	3206.86	3306.4	2793.51																												101	5% HNO3		30/01/2017 22:56:40		C:\Users\Nexion\Documents\PerkinElmer Syngistix\ICPMS_Nexion\DataSet\ESC\John ONeill\2017-01-27\5% HNO3.306	C:\Users\Nexion\Documents\PerkinElmer Syngistix\ICPMS_Nexion\Method\ESC\2017-01-27 John Oneill.mth	3.0621	-1.61323	585.66	56.0524	0.124542	-0.465282	-0.907149	0.00389051	0.00162873	-0.0311439	0.000257268
33	2382.32	2948.78	3012.5	2557.46																												102	CF45A		30/01/2017 23:00:22		C:\Users\Nexion\Documents\PerkinElmer Syngistix\ICPMS_Nexion\DataSet\ESC\John ONeill\2017-01-27\CF45A.307	C:\Users\Nexion\Documents\PerkinElmer Syngistix\ICPMS_Nexion\Method\ESC\2017-01-27 John Oneill.mth	593.219	764.248	539.289	787.262	1289.23	164.545	144.948	0.76372	0.364733	9.46711	0.0609512
33.5	2151.47	2668.72	2736.24	2388.26																												103	CF45B		30/01/2017 23:04:03		C:\Users\Nexion\Documents\PerkinElmer Syngistix\ICPMS_Nexion\DataSet\ESC\John ONeill\2017-01-27\CF45B.308	C:\Users\Nexion\Documents\PerkinElmer Syngistix\ICPMS_Nexion\Method\ESC\2017-01-27 John Oneill.mth	402.317	694.703	629.614	551.931	1151.48	120.865	109.032	0.739999	0.299581	7.90442	0.0631648
34	1925.81	2418.14	2451.74	2184.99																												104	CF45C		30/01/2017 23:07:44		C:\Users\Nexion\Documents\PerkinElmer Syngistix\ICPMS_Nexion\DataSet\ESC\John ONeill\2017-01-27\CF45C.309	C:\Users\Nexion\Documents\PerkinElmer Syngistix\ICPMS_Nexion\Method\ESC\2017-01-27 John Oneill.mth	412.539	672.13	308.861	535.017	1138.24	103.457	106.375	0.852872	0.305509	7.84725	0.0511335
34.5	1748.8	2204.92	2203.71	1966.53																												105	CF45D		30/01/2017 23:11:25		C:\Users\Nexion\Documents\PerkinElmer Syngistix\ICPMS_Nexion\DataSet\ESC\John ONeill\2017-01-27\CF45D.310	C:\Users\Nexion\Documents\PerkinElmer Syngistix\ICPMS_Nexion\Method\ESC\2017-01-27 John Oneill.mth	347.643	713.016	535.296	552.002	1137.77	122.388	103.276	0.8285	0.315743	7.83805	0.0604664
35	1620.81	1995.26	1992.67	1755.98																												106	CF48A		30/01/2017 23:15:06		C:\Users\Nexion\Documents\PerkinElmer Syngistix\ICPMS_Nexion\DataSet\ESC\John ONeill\2017-01-27\CF48A.311	C:\Users\Nexion\Documents\PerkinElmer Syngistix\ICPMS_Nexion\Method\ESC\2017-01-27 John Oneill.mth	428.975	712.158	408.891	561.649	1200.21	143.674	122.363	0.89817	0.311503	8.71977	0.0656807
35.5	1447.56	1778.79	1766.8	1581.08																												107	CF48B		30/01/2017 23:18:47		C:\Users\Nexion\Documents\PerkinElmer Syngistix\ICPMS_Nexion\DataSet\ESC\John ONeill\2017-01-27\CF48B.312	C:\Users\Nexion\Documents\PerkinElmer Syngistix\ICPMS_Nexion\Method\ESC\2017-01-27 John Oneill.mth	479.032	708.726	391.284	725.321	1173.24	150.244	121.375	0.897021	0.343899	8.68603	0.0627001
36	1265.56	1543.99	1556.57	1431.49																												108	CF48C		30/01/2017 23:22:29		C:\Users\Nexion\Documents\PerkinElmer Syngistix\ICPMS_Nexion\DataSet\ESC\John ONeill\2017-01-27\CF48C.313	C:\Users\Nexion\Documents\PerkinElmer Syngistix\ICPMS_Nexion\Method\ESC\2017-01-27 John Oneill.mth	561.433	721.607	421.22	805.981	1160.74	164.757	127.648	0.872099	0.323479	8.5396	0.0705027
36.5	1134.21	1395.25	1364.5	1265.02																												109	CF48D		30/01/2017 23:26:11		C:\Users\Nexion\Documents\PerkinElmer Syngistix\ICPMS_Nexion\DataSet\ESC\John ONeill\2017-01-27\CF48D.314	C:\Users\Nexion\Documents\PerkinElmer Syngistix\ICPMS_Nexion\Method\ESC\2017-01-27 John Oneill.mth	746.39	721.88	415.187	909.839	1172.4	173.204	148.815	0.936331	0.338354	9.05208	0.0745734
37	1020.96	1246.44	1204.33	1149.3																												110	CF51A		30/01/2017 23:29:53		C:\Users\Nexion\Documents\PerkinElmer Syngistix\ICPMS_Nexion\DataSet\ESC\John ONeill\2017-01-27\CF51A.315	C:\Users\Nexion\Documents\PerkinElmer Syngistix\ICPMS_Nexion\Method\ESC\2017-01-27 John Oneill.mth	427.742	713.225	474.748	3145.55	1132.25	131.4	118.895	0.931356	0.32589	8.47706	0.0558544
37.5	887.707	1080.8	1064.57	1016.78																												111	CF51B		30/01/2017 23:33:35		C:\Users\Nexion\Documents\PerkinElmer Syngistix\ICPMS_Nexion\DataSet\ESC\John ONeill\2017-01-27\CF51B.316	C:\Users\Nexion\Documents\PerkinElmer Syngistix\ICPMS_Nexion\Method\ESC\2017-01-27 John Oneill.mth	449.791	680.408	366.064	4240.62	1104.87	156.825	113.065	0.905175	0.31925	8.41799	0.058671
38	791.788	960.802	935.471	913.023																												112	CF51C		30/01/2017 23:37:16		C:\Users\Nexion\Documents\PerkinElmer Syngistix\ICPMS_Nexion\DataSet\ESC\John ONeill\2017-01-27\CF51C.317	C:\Users\Nexion\Documents\PerkinElmer Syngistix\ICPMS_Nexion\Method\ESC\2017-01-27 John Oneill.mth	434.398	680.971	325.411	5467.25	1104.4	118.927	120.807	0.883227	0.319296	8.01825	0.0610426
38.5	717.461	888.771	841.041	826.42																												113	CF51D		30/01/2017 23:40:58		C:\Users\Nexion\Documents\PerkinElmer Syngistix\ICPMS_Nexion\DataSet\ESC\John ONeill\2017-01-27\CF51D.318	C:\Users\Nexion\Documents\PerkinElmer Syngistix\ICPMS_Nexion\Method\ESC\2017-01-27 John Oneill.mth	482.3	711.031	385.608	5362.4	1140.74	152.012	128.913	0.898336	0.336321	8.8043	0.0679833
39	662.266	781.532	763.263	739.109																												114	CF54A		30/01/2017 23:44:39		C:\Users\Nexion\Documents\PerkinElmer Syngistix\ICPMS_Nexion\DataSet\ESC\John ONeill\2017-01-27\CF54A.319	C:\Users\Nexion\Documents\PerkinElmer Syngistix\ICPMS_Nexion\Method\ESC\2017-01-27 John Oneill.mth	630.001	838.304	460.154	813.556	1374.83	178.361	135.435	1.15002	0.372692	11.3523	0.0935275
39.5	593.004	711.287	704.195	675.526																												115	CF54B		30/01/2017 23:48:20		C:\Users\Nexion\Documents\PerkinElmer Syngistix\ICPMS_Nexion\DataSet\ESC\John ONeill\2017-01-27\CF54B.320	C:\Users\Nexion\Documents\PerkinElmer Syngistix\ICPMS_Nexion\Method\ESC\2017-01-27 John Oneill.mth	777.049	747.289	375.485	882.377	1198.34	189.238	150.361	0.932377	0.312945	8.87448	0.084148
40	563.133	667.628	651.225	652.525																												116	CF54C		30/01/2017 23:52:02		C:\Users\Nexion\Documents\PerkinElmer Syngistix\ICPMS_Nexion\DataSet\ESC\John ONeill\2017-01-27\CF54C.321	C:\Users\Nexion\Documents\PerkinElmer Syngistix\ICPMS_Nexion\Method\ESC\2017-01-27 John Oneill.mth	539.202	643.695	166.461	734.288	1001.83	150.367	116.161	0.824548	0.28232	7.64682	0.0686551
40.5	554.566	624.976	620.447	615.928																												117	CF54D		30/01/2017 23:55:43		C:\Users\Nexion\Documents\PerkinElmer Syngistix\ICPMS_Nexion\DataSet\ESC\John ONeill\2017-01-27\CF54D.322	C:\Users\Nexion\Documents\PerkinElmer Syngistix\ICPMS_Nexion\Method\ESC\2017-01-27 John Oneill.mth	690.149	803.261	458.96	995.165	1275.78	166.635	132.481	0.956722	0.350857	9.53791	0.0879536
41	533.123	582.293	595.675	613.099																												118	CF57A		30/01/2017 23:59:24		C:\Users\Nexion\Documents\PerkinElmer Syngistix\ICPMS_Nexion\DataSet\ESC\John ONeill\2017-01-27\CF57A.323	C:\Users\Nexion\Documents\PerkinElmer Syngistix\ICPMS_Nexion\Method\ESC\2017-01-27 John Oneill.mth	486.034	747.947	357.617	555.585	1188.93	137.428	118.789	0.930264	0.317957	9.06052	0.0742349
41.5	514.488	578.157	599.812	582.464																												119	CF57B		31/01/2017 00:03:05		C:\Users\Nexion\Documents\PerkinElmer Syngistix\ICPMS_Nexion\DataSet\ESC\John ONeill\2017-01-27\CF57B.324	C:\Users\Nexion\Documents\PerkinElmer Syngistix\ICPMS_Nexion\Method\ESC\2017-01-27 John Oneill.mth	491.946	743.489	131.945	672.082	1142.04	138.509	112.961	0.949506	0.3199	8.63067	0.0661491
42	523.041	579.963	598.922	576.727																												120	CF57C		31/01/2017 00:06:46		C:\Users\Nexion\Documents\PerkinElmer Syngistix\ICPMS_Nexion\DataSet\ESC\John ONeill\2017-01-27\CF57C.325	C:\Users\Nexion\Documents\PerkinElmer Syngistix\ICPMS_Nexion\Method\ESC\2017-01-27 John Oneill.mth	436.09	702.916	265.368	576.99	1118.62	140.535	108.705	0.995853	0.334999	8.88389	0.0621429
42.5	525.897	564.802	612.399	598.358																												121	CF57D		31/01/2017 00:10:28		C:\Users\Nexion\Documents\PerkinElmer Syngistix\ICPMS_Nexion\DataSet\ESC\John ONeill\2017-01-27\CF57D.326	C:\Users\Nexion\Documents\PerkinElmer Syngistix\ICPMS_Nexion\Method\ESC\2017-01-27 John Oneill.mth	439.866	691.855	221.096	904.063	1077.97	133.781	109.2	0.934981	0.35768	8.94531	0.0632471
43	526.03	584.321	639.856	598.682																												122	5% HNO3		31/01/2017 00:14:10		C:\Users\Nexion\Documents\PerkinElmer Syngistix\ICPMS_Nexion\DataSet\ESC\John ONeill\2017-01-27\5% HNO3.327	C:\Users\Nexion\Documents\PerkinElmer Syngistix\ICPMS_Nexion\Method\ESC\2017-01-27 John Oneill.mth	0.248685	-1.34292	51.157	30.1442	1.09127	0.521942	-0.387242	-0.000635291	0.00110364	-0.0342306	0.000160917
43.5	556.437	624.994	654.215	626.789																												123	SPS-SW2 100x		31/01/2017 00:17:52		C:\Users\Nexion\Documents\PerkinElmer Syngistix\ICPMS_Nexion\DataSet\ESC\John ONeill\2017-01-27\SPS-SW2 100x.328	C:\Users\Nexion\Documents\PerkinElmer Syngistix\ICPMS_Nexion\Method\ESC\2017-01-27 John Oneill.mth	99.3764	1.81048	344.142	144.7	10.5573	102.59	99.172	0.0933997	0.522108	1.02651	0.105338
44	580.543	654.195	717.779	673.171																												124	SPS-SW2 10x		31/01/2017 00:21:35		C:\Users\Nexion\Documents\PerkinElmer Syngistix\ICPMS_Nexion\DataSet\ESC\John ONeill\2017-01-27\SPS-SW2 10x.329	C:\Users\Nexion\Documents\PerkinElmer Syngistix\ICPMS_Nexion\Method\ESC\2017-01-27 John Oneill.mth	957.58	49.4379	1021.19	1868.58	102.191	1016.25	1003.01	1.0443	5.11761	9.98213	1.02193
44.5	647.287	691.683	782.669	711.267																												125	10 ppm Cl		31/01/2017 00:25:17		C:\Users\Nexion\Documents\PerkinElmer Syngistix\ICPMS_Nexion\DataSet\ESC\John ONeill\2017-01-27\10 ppm Cl.330	C:\Users\Nexion\Documents\PerkinElmer Syngistix\ICPMS_Nexion\Method\ESC\2017-01-27 John Oneill.mth	7089.56	-2.102	265.163	10216.9	4.00096	2.07945	0.741049	0.0180932	0.00827943	0.0215705	0.00239541
45	710.642	761.925	850.744	736.212																												126	5% HNO3		31/01/2017 00:28:59		C:\Users\Nexion\Documents\PerkinElmer Syngistix\ICPMS_Nexion\DataSet\ESC\John ONeill\2017-01-27\5% HNO3.331	C:\Users\Nexion\Documents\PerkinElmer Syngistix\ICPMS_Nexion\Method\ESC\2017-01-27 John Oneill.mth	3.14039	-3.024	262.055	-11.4692	0.000841722	-0.444755	-0.695505	0.00216785	0.00163758	-0.0364775	-0.000144799
45.5	764.836	846.12	920.358	805.829																												127	CF60A		31/01/2017 00:32:41		C:\Users\Nexion\Documents\PerkinElmer Syngistix\ICPMS_Nexion\DataSet\ESC\John ONeill\2017-01-27\CF60A.332	C:\Users\Nexion\Documents\PerkinElmer Syngistix\ICPMS_Nexion\Method\ESC\2017-01-27 John Oneill.mth	447.678	783.651	385.346	997.777	1272.34	156.309	127.043	0.987312	0.372794	10.2811	0.0733387
46	822.01	907.505	1016.91	907.062																												128	CF60B		31/01/2017 00:36:23		C:\Users\Nexion\Documents\PerkinElmer Syngistix\ICPMS_Nexion\DataSet\ESC\John ONeill\2017-01-27\CF60B.333	C:\Users\Nexion\Documents\PerkinElmer Syngistix\ICPMS_Nexion\Method\ESC\2017-01-27 John Oneill.mth	427.425	733.489	400.424	1744.36	1192.58	140.818	115.829	1.1159	0.344187	10.2918	0.0740859
46.5	889.167	991.85	1106.46	965.683																												129	CF60C		31/01/2017 00:40:04		C:\Users\Nexion\Documents\PerkinElmer Syngistix\ICPMS_Nexion\DataSet\ESC\John ONeill\2017-01-27\CF60C.334	C:\Users\Nexion\Documents\PerkinElmer Syngistix\ICPMS_Nexion\Method\ESC\2017-01-27 John Oneill.mth	428.561	711.055	507.159	2461.32	1073.53	129.97	116.759	1.01832	0.324061	8.92191	0.068251
47	939.348	1083.75	1212.18	1053.47																												130	CF60D		31/01/2017 00:43:45		C:\Users\Nexion\Documents\PerkinElmer Syngistix\ICPMS_Nexion\DataSet\ESC\John ONeill\2017-01-27\CF60D.335	C:\Users\Nexion\Documents\PerkinElmer Syngistix\ICPMS_Nexion\Method\ESC\2017-01-27 John Oneill.mth	419.737	748.568	344.66	4411.2	1197.38	145.153	120.546	1.05713	0.374302	9.94399	0.0730037
47.5	1013.43	1177.27	1325.63	1102.69																												131	CF63A		31/01/2017 00:47:27		C:\Users\Nexion\Documents\PerkinElmer Syngistix\ICPMS_Nexion\DataSet\ESC\John ONeill\2017-01-27\CF63A.336	C:\Users\Nexion\Documents\PerkinElmer Syngistix\ICPMS_Nexion\Method\ESC\2017-01-27 John Oneill.mth	420.28	748.014	310.863	655.533	1174.63	145.316	112.969	1.14299	0.345284	9.7998	0.0789169
48	1112.69	1257.55	1370.35	1170.73																												132	CF63B		31/01/2017 00:51:08		C:\Users\Nexion\Documents\PerkinElmer Syngistix\ICPMS_Nexion\DataSet\ESC\John ONeill\2017-01-27\CF63B.337	C:\Users\Nexion\Documents\PerkinElmer Syngistix\ICPMS_Nexion\Method\ESC\2017-01-27 John Oneill.mth	389.231	751.981	183.473	614.442	1155.15	119.035	107.575	1.11803	0.341289	10.2036	0.0807907
48.5	1192.24	1357.55	1465.26	1246.29																												133	CF63C		31/01/2017 00:54:50		C:\Users\Nexion\Documents\PerkinElmer Syngistix\ICPMS_Nexion\DataSet\ESC\John ONeill\2017-01-27\CF63C.338	C:\Users\Nexion\Documents\PerkinElmer Syngistix\ICPMS_Nexion\Method\ESC\2017-01-27 John Oneill.mth	395.406	713.376	85.3636	540.973	1087.09	115.172	104.726	1.11904	0.331732	9.84661	0.0768517
49	1271.62	1468.96	1574.68	1308.75																												134	CF63D		31/01/2017 00:58:31		C:\Users\Nexion\Documents\PerkinElmer Syngistix\ICPMS_Nexion\DataSet\ESC\John ONeill\2017-01-27\CF63D.339	C:\Users\Nexion\Documents\PerkinElmer Syngistix\ICPMS_Nexion\Method\ESC\2017-01-27 John Oneill.mth	393.238	736.591	369.243	442.267	1140.04	124.721	106.637	1.09358	0.370106	10.2057	0.07711
49.5	1295.21	1563.44	1668.82	1395.22																												135	CF66A		31/01/2017 01:02:12		C:\Users\Nexion\Documents\PerkinElmer Syngistix\ICPMS_Nexion\DataSet\ESC\John ONeill\2017-01-27\CF66A.340	C:\Users\Nexion\Documents\PerkinElmer Syngistix\ICPMS_Nexion\Method\ESC\2017-01-27 John Oneill.mth	372.111	737.384	69.8589	665.558	1119.38	133.453	109.554	1.1183	0.352179	10.1086	0.0817122
50	1362.34	1666.05	1769.24	1502.04																												136	CF66B		31/01/2017 01:05:53		C:\Users\Nexion\Documents\PerkinElmer Syngistix\ICPMS_Nexion\DataSet\ESC\John ONeill\2017-01-27\CF66B.341	C:\Users\Nexion\Documents\PerkinElmer Syngistix\ICPMS_Nexion\Method\ESC\2017-01-27 John Oneill.mth	635.602	688.496	73.6759	965.094	1012.15	134.995	116.981	1.13458	0.330207	9.25863	0.0739412
50.5	1424.9	1692.66	1832.24	1544.88																												137	CF66C		31/01/2017 01:09:34		C:\Users\Nexion\Documents\PerkinElmer Syngistix\ICPMS_Nexion\DataSet\ESC\John ONeill\2017-01-27\CF66C.342	C:\Users\Nexion\Documents\PerkinElmer Syngistix\ICPMS_Nexion\Method\ESC\2017-01-27 John Oneill.mth	412.373	830.719	335.636	704.618	1263.21	155.158	127.769	1.2941	0.396337	11.9794	0.0882928
51	1476.03	1765.43	1897.35	1554.71																												138	CF66D		31/01/2017 01:13:16		C:\Users\Nexion\Documents\PerkinElmer Syngistix\ICPMS_Nexion\DataSet\ESC\John ONeill\2017-01-27\CF66D.343	C:\Users\Nexion\Documents\PerkinElmer Syngistix\ICPMS_Nexion\Method\ESC\2017-01-27 John Oneill.mth	344.918	618.836	-176.2	509.873	916.869	123.76	108.355	0.934147	0.307862	8.45528	0.0659424
51.5	1479.24	1800.36	1949.81	1580.73																												139	CF69A		31/01/2017 01:16:58		C:\Users\Nexion\Documents\PerkinElmer Syngistix\ICPMS_Nexion\DataSet\ESC\John ONeill\2017-01-27\CF69A.344	C:\Users\Nexion\Documents\PerkinElmer Syngistix\ICPMS_Nexion\Method\ESC\2017-01-27 John Oneill.mth	384.659	760.639	110.854	742.331	1240.58	140.178	115.536	1.10708	0.36092	10.0861	0.0816419
52	1476.77	1848.63	1961.54	1635.16																												140	CF69B		31/01/2017 01:20:39		C:\Users\Nexion\Documents\PerkinElmer Syngistix\ICPMS_Nexion\DataSet\ESC\John ONeill\2017-01-27\CF69B.345	C:\Users\Nexion\Documents\PerkinElmer Syngistix\ICPMS_Nexion\Method\ESC\2017-01-27 John Oneill.mth	438.021	756.741	146.33	664.663	1211.16	133.812	110.107	1.08373	0.347013	9.53144	0.0879928
52.5	1484.9	1881.33	1966.47	1671.21																												141	CF69C		31/01/2017 01:24:21		C:\Users\Nexion\Documents\PerkinElmer Syngistix\ICPMS_Nexion\DataSet\ESC\John ONeill\2017-01-27\CF69C.346	C:\Users\Nexion\Documents\PerkinElmer Syngistix\ICPMS_Nexion\Method\ESC\2017-01-27 John Oneill.mth	426.522	694.777	-186.209	503.158	1092.34	148.627	113.154	1.05212	0.315741	9.20621	0.0723986
53	1501.21	1895.24	1994.9	1705.19																												142	CF69D		31/01/2017 01:28:02		C:\Users\Nexion\Documents\PerkinElmer Syngistix\ICPMS_Nexion\DataSet\ESC\John ONeill\2017-01-27\CF69D.347	C:\Users\Nexion\Documents\PerkinElmer Syngistix\ICPMS_Nexion\Method\ESC\2017-01-27 John Oneill.mth	456.744	856.669	28.5402	626.435	1161.26	132.003	116.83	1.11223	0.329824	9.8872	0.0741658
53.5	1467.41	1893.26	1980.76	1686.84																												143	5% HNO3		31/01/2017 01:31:44		C:\Users\Nexion\Documents\PerkinElmer Syngistix\ICPMS_Nexion\DataSet\ESC\John ONeill\2017-01-27\5% HNO3.348	C:\Users\Nexion\Documents\PerkinElmer Syngistix\ICPMS_Nexion\Method\ESC\2017-01-27 John Oneill.mth	0.327606	-1.46863	-76.545	27.8516	-0.380217	2.39679	-0.572115	-0.0029304	0.000878025	-0.0657878	-0.000101256
54	1441.73	1893.8	1951.28	1668.54																												144	SPS-SW2 100x		31/01/2017 01:35:26		C:\Users\Nexion\Documents\PerkinElmer Syngistix\ICPMS_Nexion\DataSet\ESC\John ONeill\2017-01-27\SPS-SW2 100x.349	C:\Users\Nexion\Documents\PerkinElmer Syngistix\ICPMS_Nexion\Method\ESC\2017-01-27 John Oneill.mth	102.181	2.01931	268.334	225.746	12.198	97.6168	104.12	0.113825	0.532412	0.977707	0.109176
54.5	1414.46	1873.72	1950.97	1666.76																												145	SPS-SW2 10x		31/01/2017 01:39:08		C:\Users\Nexion\Documents\PerkinElmer Syngistix\ICPMS_Nexion\DataSet\ESC\John ONeill\2017-01-27\SPS-SW2 10x.350	C:\Users\Nexion\Documents\PerkinElmer Syngistix\ICPMS_Nexion\Method\ESC\2017-01-27 John Oneill.mth	957.491	48.2425	965.091	1918.65	100.188	998.21	960.616	1.0416	5.04533	10.0353	1.01141
55	1382.5	1853.1	1895.74	1624.2																												146	10 ppm Cl		31/01/2017 01:42:51		C:\Users\Nexion\Documents\PerkinElmer Syngistix\ICPMS_Nexion\DataSet\ESC\John ONeill\2017-01-27\10 ppm Cl.351	C:\Users\Nexion\Documents\PerkinElmer Syngistix\ICPMS_Nexion\Method\ESC\2017-01-27 John Oneill.mth	7114.74	-2.82882	230.705	10201.9	4.25631	0.138198	1.98955	-0.000326323	0.00651026	-0.0275242	0.000693254
55.5	1354.38	1803.31	1831.27	1546.69																												147	5% HNO3		31/01/2017 01:46:33		C:\Users\Nexion\Documents\PerkinElmer Syngistix\ICPMS_Nexion\DataSet\ESC\John ONeill\2017-01-27\5% HNO3.352	C:\Users\Nexion\Documents\PerkinElmer Syngistix\ICPMS_Nexion\Method\ESC\2017-01-27 John Oneill.mth	3.45086	-2.75356	53.5671	-10.4006	-0.218592	3.84933	0.802899	-0.00167799	-0.000928837	-0.054458	0.000113364
56	1292.47	1755.84	1779.61	1511.88																												148	5% HNO3		31/01/2017 01:50:15		C:\Users\Nexion\Documents\PerkinElmer Syngistix\ICPMS_Nexion\DataSet\ESC\John ONeill\2017-01-27\5% HNO3.353	C:\Users\Nexion\Documents\PerkinElmer Syngistix\ICPMS_Nexion\Method\ESC\2017-01-27 John Oneill.mth	0.895986	-1.16316	79.5662	-10.0358	0.416101	-0.433949	-1.39609	-0.00581816	0.00199038	-0.0076657	0.000336861
56.5	1200.38	1678.11	1707.99	1457.35																												149	5% HNO3		31/01/2017 01:53:58		C:\Users\Nexion\Documents\PerkinElmer Syngistix\ICPMS_Nexion\DataSet\ESC\John ONeill\2017-01-27\5% HNO3.354	C:\Users\Nexion\Documents\PerkinElmer Syngistix\ICPMS_Nexion\Method\ESC\2017-01-27 John Oneill.mth	0.518861	-0.440647	217.155	22.8611	0.181666	2.48848	0.810737	-0.00155536	0.00258302	-0.0154247	0.000335821
57	1137.73	1589.42	1621.86	1401.49																												150	5% HNO3		31/01/2017 01:57:40		C:\Users\Nexion\Documents\PerkinElmer Syngistix\ICPMS_Nexion\DataSet\ESC\John ONeill\2017-01-27\5% HNO3.355	C:\Users\Nexion\Documents\PerkinElmer Syngistix\ICPMS_Nexion\Method\ESC\2017-01-27 John Oneill.mth	0.257621	-1.16843	160.447	-71.714	0.725037	-1.38677	-1.70524	-0.00168905	0.000915846	-0.022804	0.000123494
57.5	1092.79	1509.31	1526.08	1370.22																												151	5% HNO3		31/01/2017 02:01:22		C:\Users\Nexion\Documents\PerkinElmer Syngistix\ICPMS_Nexion\DataSet\ESC\John ONeill\2017-01-27\5% HNO3.356	C:\Users\Nexion\Documents\PerkinElmer Syngistix\ICPMS_Nexion\Method\ESC\2017-01-27 John Oneill.mth	0.3703	-4.78484	286.562	0.0551193	1.12871	0.0765217	-1.10785	-0.00471067	0.000924332	-0.039741	-0.000299294
58	1025.66	1445.35	1463.37	1291.84																												152	5% HNO3		31/01/2017 02:05:05		C:\Users\Nexion\Documents\PerkinElmer Syngistix\ICPMS_Nexion\DataSet\ESC\John ONeill\2017-01-27\5% HNO3.357	C:\Users\Nexion\Documents\PerkinElmer Syngistix\ICPMS_Nexion\Method\ESC\2017-01-27 John Oneill.mth	0.351685	-0.627343	274.81	34.9033	2.24863	1.04905	-1.40252	-0.00475982	0.00047439	-0.0158914	-0.000195949
58.5	988.386	1355.17	1371.21	1222.56
59	924.826	1264.14	1243.39	1131.27
59.5	856.706	1183.06	1207.14	1063.73
60	812.946	1124.25	1146.13	1042.55
60.5	739.823	1066.17	1063.71	971.092
61	715.311	999.072	989.147	907.29
61.5	670.222	933.99	933.789	864.765
62	618.269	865.307	873.518	813.757
62.5	597.154	836.106	811.338	750.413
63	571.754	791.877	777.44	708.56
63.5	547.037	732.119	734.037	723.201
64	522.17	705.716	711.791	672.45
64.5	505.17	700.525	676.802	642.249
65	481.765	674.819	649.375	636.563
65.5	468.549	650.939	660.273	630.092
66	493.41	629.772	650.625	612.304
66.5	514.58	627.256	643.044	617.249
67	508.549	648.157	642.092	610.529
67.5	510.85	650.57	654.232	642.345
68	520.341	656.389	678.86	645.123
68.5	516.177	641.942	693.816	618.679
69	524.362	639.362	700.123	628.765
69.5	558.01	598.778	696.423	670.485
70	572.361	579.412	722.416	679.511
70.5	594.075	587.177	765.276	687.884
71	605.665	632.416	788.283	719.167
71.5	621.42	675.785	821.826	758.646
72	655.689	672.515	825.495	772.068
72.5	675.474	684.375	868.573	770.447
73	691.263	653.888	905.369	818.365
73.5	713	636.375	918.631	842
74	712.337	682.409	937.553	841.01
74.5	713.235	693.802	944.969	869.109
75	731.788	665.699	940.197	859.522
75.5	749.764	647.385	955.286	869.358
76	736.474	656.102	981.208	872.761
76.5	735.836	630.123	1008.24	865.911
77	747.649	597.161	1007.36	876.314
77.5	709.246	606.829	963.727	852.87
78	730.355	592.976	964.242	850.092
78.5	743.232	551.925	963.754	844.225
79	719.778	522.812	936.812	860.365
79.5	723.761	521.642	929.133	844.925
80	696.788	510.058	938.662	828.651
80.5	672.956	494.12	894.611	824.614
81	658.515	476.676	874.601	805.43
81.5	649.345	461.219	878.946	768.799
82	641.314	434.103	867.768	743.188
82.5	616.017	407.474	830.505	750.522
83	598.598	412.557	806	725.318
83.5	566.935	413.478	714.495	719.734
84	546.552	382.788	666.146	701.068
84.5	534.546	379.317	670.232	660.471
85	526.304	367.607	639.14	638.041
85.5	520.085	367.915	604.331	639.635
86	520.901	350.857	578.089	602.826
86.5	510.359	343.444	570.277	567.615
87	481.12	327.666	556.929	566.57
87.5	477.297	317.317	538.41	569.976
88	472.833	321.194	519.996	546.437
88.5	465.201	322.836	472.208	541.512
89	468.208	338.952	460.522	515.604
89.5	464.908	339.59	467.426	506.133
90	467.747	341.754	461.686	525.819
90.5	454.235	338.283	456.02	528.068
91	466.764	342.628	443.15	525.645
91.5	475.416	356.065	442.683	521.314
92	458.796	353.188	433.304	496.041
92.5	467.31	346.15	437.522	514.17
93	470.792	365.601	432.062	512.116
93.5	480.3	360.198	435.676	513.41
94	496.7	367.478	456.983	529.635
94.5	501.205	394.16	452.676	527.245
95	507.369	392.13	451.738	527.642
95.5	500.717	397.591	470.976	557.997
96	507.632	407.103	460.57	549.242
96.5	531.802	416.287	470.829	535.826
97	535.372	420.594	486.205	552.345
97.5	558.6	407.314	485.628	565.392
98	544.003	409.498	492.819	551.017
98.5	537.86	422.263	507.386	559.007
99	541.775	414.976	495.529	571.413
99.5	551.648	410.249	499.191	554.351
100	537.669	406.873	516.44	542.798
100.5	534.239	412.935	493.99	564.659
101	548.454	413.208	518.062	569.628
101.5	550.969	417.556	550.28	571.71
102	538.444	398.522	537.874	571.321
102.5	522.44	404.485	548.43	565.918
103	525.72	403.996	543.529	565.494
103.5	541.744	387.925	540.246	554.645
104	535.42	371.789	546.55	548.287
104.5	511.303	378.385	541.867	565.259
105	513.748	365.236	556.741	553.905
105.5	467.051	360.87	534.188	533.236
106	346.772	335.782	529.475	519.857
106.5	323.839	318.269	534.508	497.246
107	331.638	333.423	521.512	506.157
107.5	336.328	344.577	509.942	497.581
108	324.655	322.583	501.15	491.822
108.5	313.444	309.123	502.621	479.379
109	306.457	309.904	494.976	484.778
109.5	288.123	313.246	482.348	467.898
110	290.785	301.113	468.608	473.003
110.5	273.945	304.109	467.594	473.641
111	263.078	306.679	448.983	463.01
111.5	267.194	293.327	442.546	447.481
112	257.518	285.194	425.566	420.935
112.5	244.202	300.564	428.427	418.198
113	245.021	315.632	430.577	419.533
113.5	249.095	315.931	417.675	431.385
114	233.246	313.178	419.574	421.482
114.5	250.14	315.713	424.949	416.041
115	263.307	309.747	417.59	411.713
115.5	246.106	305.799	405.857	415.591
116	238.792	300.273	402.222	428.444
116.5	226.198	320.587	393.191	417.997
117	237.918	328.136	399.553	416.01
117.5	232.607	329.245	405.928	421.02
118	228.699	334.72	398.771	413.774
118.5	226.696	335.474	389.522	422.553
119	235.949	336.041	392.372	426.546
119.5	239.318	337.516	410.942	410.024
120	238.201	334.41	407.167	401.85
120.5	237.83	323.434	416.884	408.502
121	238.648	334.6	410.293	398.17
121.5	230.467	340.092	411.368	398.515
122	234.43	353.635	420.846	400.696
122.5	241.751	338.839	420.498	406.566
123	247.727	327.836	439.509	410.573
123.5	243.099	330.041	439.396	408.699
124	248.256	348.194	419.433	433.74
124.5	243.218	350.607	422.167	426.232
125	239.123	346.068	426.447	413.334
125.5	239.372	330.832	438.129	409.488
126	249.351	340.31	424.314	415.071
126.5	242.28	334.621	422.673	412.406
127	230.771	342.034	422.802	396.222
127.5	223.632	327.563	439.543	398.099
128	234.177	317.454	416.014	397.123
128.5	232.73	321.167	421.037	390.887
129	229.938	313.955	446.024	373.59
129.5	227.444	308.079	431.052	385.294
130	227.021	310.174	433.618	383.007
130.5	220.488	297.215	423.379	385.325
131	232.147	286.697	431.26	383.703
131.5	231.584	297.642	423.645	382.28
132	226.512	296.372	409.014	391.877
132.5	223.003	289.16	401.43	375.986
133	224.365	292.983	424.74	353.341
133.5	218.392	283.658	412.051	376.897
134	215.474	307.096	414.737	371.481
134.5	214.311	302.379	410.277	367.15
135	208.826	295.641	403.112	367.682
135.5	202.761	296.731	406.826	365.021
136	215.068	287.833	406.611	369.164
136.5	205.956	298.922	402.911	348.58
137	202.113	287.488	408.304	351.864
137.5	204.987	281.864	405.884	362.587
138	191.283	277.007	383.491	350.082
138.5	183.263	282.506	384.768	337.407
139	185.368	294.477	381.45	345.119
139.5	188.471	296.788	378.143	362.031
140	186.638	295.116	377.409	353.222
140.5	179.157	301.113	377.488	335.942
141	160.205	316.212	385.673	322.024
141.5	163.857	306.372	376.048	328.584
[truncated: 9 more columns]

## Sheet: Fig.2c
normalized protein
Time (hours)	WT												Tau
	sample1-technical rep1	sample1-technical rep2	sample1-technical rep3	sample1-technical rep4	sample2-technical rep1	sample2-technical rep2	sample2-technical rep3	sample2-technical rep4	sample3 -technical rep1	sample3 -technical rep2	sample3 -technical rep3	sample3 -technical rep4	sample1-technical rep1	sample1-technical rep2	sample1-technical rep3	sample1-technical rep4	sample2-technical rep1	sample2-technical rep2	sample2-technical rep3	sample2-technical rep4	sample3 -technical rep1	sample3 -technical rep2	sample3 -technical rep3	sample3 -technical rep4
0	93.8608	94.2562	94.5878	93.6057	96.1566	96.5648	97.228	96.1821	99.5111	99.3198	99.0774	99.0264	77.6391	78.5193	78.1548	78.4837	76.4565	76.6966	75.5852	76.0119	80.9733	81.4268	81.4534	81.978
3	77.5605	77.2799	78.211	77.3437	87.6748	86.7183	86.2463	85.379	83.4021	83.2873	82.4327	82.624	69.8591	68.6233	68.4454	69.0145	66.6316	67.254	66.765	66.7472	66.4538	66.1248	66.7561	69.3168
6	100.225	99.8172	100.034	100.429	97.4703	98.529	98.3759	99.1412	101.271	101.565	100.582	102.559	90.1136	87.9886	89.5268	90.6204	87.8908	88.8955	88.8332	89.1	90.487	89.2333	89.8024	90.3892
9	96.7816	95.8378	94.6643	96.1056	98.8989	99.1157	98.5417	97.7382	102.087	101.845	100.162	100.952	87.9708	88.3887	87.9708	88.6376	87.6329	88.7799	88.3531	90.1136	89.0466	89.9535	89.8557	90.5848
12	91.5777	92.2282	92.0369	91.3992	90.8507	89.3329	90.7232	89.5243	91.2589	91.5012	91.7691	91.1313	85.8013	85.8546	85.8902	87.0016	90.1136	88.3709	90.8871	89.6246	96.382	97.4667	97.2444	97.4578
15	94.1924	94.2562	94.7281	94.5496	95.6975	94.996	95.7485	94.9832	98.2484	97.4448	98.8989	97.3811	95.804	95.8752	97.1911	96.2842	89.2778	88.1219	87.4106	86.3614	97.1111	96.6932	96.9332	95.9819
18	94.2945	93.5802	94.6899	95.2766	85.3663	86.004	85.8892	85.9657	91.2844	90.9655	91.8838	91.4629	98.5248	101.583	100.09	102.597	97.5823	97.2444	97.8313	98.2047	101.388	101.886	101.45	101.619
21	84.8433	83.351	83.3766	83.5041	86.9861	86.8203	86.6162	87.6111	94.2179	92.7639	92.8277	93.0318	77.6835	77.7458	77.319	76.6254	74.4915	75.2651	73.6113	73.1667	78.5815	78.3415	84.3431	79.3195
24	75.8386	74.7162	74.5632	75.2519	75.0223	74.8055	76.3105	74.2826	78.6319	78.8614	78.9635	79.2313	80.1108	79.3818	79.2039	79.7463	75.514	74.367	75.2473	74.4826	81.0622	81.1156	80.8399	81
27	93.4654	91.718	91.8711	92.1517	91.9986	91.6415	91.3864	91.9604	95.1108	93.4016	94.8429	92.6746	83.6318	82.9561	82.1203	82.0847	79.6485	79.444	80.6265	80.7421	86.0769	85.5879	85.5434	85.1611
30	88.6187	88.4529	89.0651	89.1799	88.81	89.3457	89.8941	89.3329	93.2869	93.593	94.2052	94.5751	90.0247	90.2736	91.8563	92.9677	86.0858	84.8499	86.0503	86.4859	93.6434	92.3631	91.3317	92.5676
33	93.8481	94.6261	94.5623	94.5751	91.5522	91.2716	91.1441	90.7997	95.2893	96.5393	96.1566	96.1439	93.4034	92.5854	92.3097	92.9588	89.6512	89.5357	89.6957	87.7752	96.1597	95.5462	94.7015	94.497
36	90.8635	89.9196	91.1186	90.0217	89.5753	89.1289	90.2002	90.8762	93.8481	92.7384	93.6185	92.7894	94.9238	95.7596	96.1508	95.564	92.7187	91.9541	92.8343	91.2961	95.4839	96.6576	96.7287	97.3067
39	85.7489	85.277	85.1494	84.8561	91.9221	92.2665	90.4808	90.6339	91.5267	91.7308	91.1823	90.889	102.268	103.673	103.299	103.122	97.7779	97.6534	97.5201	98.2491	99.1472	99.1205	97.938	98.6315
42	81.3358	80.7109	81.0042	81.7057	85.2642	84.6265	83.6954	84.2056	85.6214	86.0295	86.0168	86.0933	80.7866	80.6888	80.2531	79.7908	81.2134	80.2264	79.853	81.6668	81.5512	81.8002	81.8358	81.329
45	84.5372	84.754	85.3918	85.8382	81.8077	81.3741	81.2976	80.6981	86.3229	86.7183	86.2846	86.3101	86.9749	85.6679	94.8704	84.4943	77.7458	79.1506	77.7013	78.1281	88.2998	88.6821	88.7265	88.8599
48	82.7643	84.1673	84.4479	84.4607	80.7364	81.9225	82.7516	79.9583	85.3408	84.8433	84.7668	85.5193	88.4865	88.9577	89.34	89.8202	91.2161	92.0875	91.5984	90.1669	92.9232	93.6079	93.8657	94.9949
51	82.3179	81.6292	82.2286	82.9301	77.1141	76.9227	77.4457	77.1651	83.5169	82.4965	83.3128	83.5806	97.0044	95.2617	95.395	95.564	94.088	94.6571	93.8835	93.35	96.0263	96.0708	96.1953	95.6618
normalised Na
time (h)	Na WT				Na- Tau
0		85.9497	91.4721	80.6117	95.893	81.7545	98.7327	84.7818
3	82.5875	83.2894	90.5133		75.5757	92.6965	70.4061	79.3833
6	75.912	79.6094		82.2669	63.8665	62.7174		63.6439
9	80.7365	86.3593	83.9865	83.5739	75.0913	78.2142	67.6329	71.9836
12	80.4274	80.4684	83.2443		66.9035	62.5823	68.2594	81.4665
15	72.8784	75.3978	78.0669	80.5238	66.8947	66.9769	71.2273	76.2565
18	90.2291	95.6491	88.4506	89.2117	91.8542	98.1506	95.1578	101.779
21	91.0115	86.1473	84.7329	84.2548	85.9498	70.9099	79.3663	79.1397
24	80.0341	88.0377	86.0535	92.7409	82.3824	90.5047	77.1117	89.7409
27	97.3617	100.699	96.1417	95.0244		84.1428	84.1943
30	74.4379	76.8491	72.8822	73.6494	70.9207	60.1328	67.0135	66.1256
33	82.7302	75.7592	85.1043	72.4935	74.5959	78.1388	76.1208	74.5088
36	75.1272	77.6915	75.6334	82.6782	90.7762	68.8438	63.3057	74.0857
39	80.9786	81.0963	80.7478	82.7933	76.9461	62.6778	76.3705	92.5911
42						103.11	101.302	95.5873
45	86.8957	91.8422	92.2678	91.2808	79.0277	83.7531	82.1426	80.389
48	82.1216	87.0386		90.942	88.2742	78.1049	73.3328	94.3856
51	93.8295	106.167	99.7355	100.268		100.451	85.6834	90.0269

## Sheet: Fig.2d
	Protein quantification
control	10%	10%+torin	10%+DIOa+Bum
102.355	105.626	94.9444	100.801
103.062	105.464	95.1776	99.3246
96.972	108.262	101.176	97.6503
97.3606	115.955	92.6272	94.3651
100.25	111.066	89.6317	95.877

## Sheet: Fig.2e
BCA quantification- % change
time (h)	10%				10%+torin
T24	105.549	112.868	117.724	115.95	100.754	98.1442	96.4558	95.4366
T36	102.334	100.168	94.3286	99.3557	94.0906	93.7017	93.6611	99.4137
T48	107.429	111.846	121.036	112.239	100.458	100.636	98.7529	96.9431
T60	104.223	100.492	102.568	99.7716	92.7781	95.3968	97.5132	85.5713
	torin1=mTORC inhibition

[truncated: 33 more sheets: fig.3d, Fig. 3e, fig.4a, fig.4b, fig.4c, Fig.4d, e, f , Supp 1b, Suppl 1d, suppl 2a and b, Suppl 2c and d, Suppl 2 e and f, Suppl 2g, Suppl 3a, Suppl 3b, Suppl 3c, Suppl 4a, Suppl 4b, Suppl 5, Suppl 6a, Suppl 6b …]
